# Supplementary material for: Phase separation of initiation hubs on cargo is a trigger switch for selective autophagy
Source: Nat Cell Biol. 2025 Jan 7;27(2):283–97. doi: 10.1038/s41556-024-01572-y (PMC11821514; doi:10.1038/s41556-024-01572-y)
Supplement: Supplementary file 23 — Supplementary Table 1: Mammalian plasmids Supplementary Table 2: Yeast, bacterial and insect cell expression plasmids Supplementary Table 3: Yeast strains. [file 41556_2024_1572_MOESM23_ESM.xlsx]

## Sheet: Supplementary Table 1
Supplementary Table 1 – Mammalian plasmids used in this study
Name	Characteristics	Promoter	Terminator	Source
	mCherry-LC3	CMV	bGH PolyA	Addgene #40827
pCE32	2xFKBP-msGFP-ULK1	CMV	hGH PolyA	Eickhorst et al., 2024 3
pCE113	2xFKBP-msGFP	CMV	hGH PolyA	Eickhorst et al., 2024 3
pCE36	2xFKBP-msGFP-FIP200	CMV	hGH polyA	This study
pCE23	Flp recombinase	CMV	SV40 polyA	Invitrogen, # 35–3018
pRB7	2xFKBP-myc-APEX2-ULK1	CMV	bGH polyA	This study
pRB30	2xFKBP-myc-APEX2	CMV	bGH polyA	This study
pRB34	mScarlet-FIP200	CMV	bGH PolyA	This study
pRB43	TagBFP-Sec61b	CMV	SV40 PolyA	Addgene #49154
pRB90	mCherry-p62	CMV	bGH PolyA	Stenmark lab, Norway
pRB125	mCherry-3xGBP	CMV	bGH PolyA	This study
pRB126	msGFP-p62-msGFP	CMV	bGH PolyA	This study
References:
1	Kubala, M. H., Kovtun, O., Alexandrov, K. & Collins, B. M. Structural and thermodynamic analysis of the GFP:GFP-nanobody complex. Protein Sci. Publ. Protein Soc. 19, 2389–2401 (2010).
2	Pfaffenwimmer, T. et al. Hrr25 kinase promotes selective autophagy by phosphorylating the cargo receptor Atg19. EMBO Rep. 9 (2014).
3	Eickhorst, C. et al. FIP200 Phosphorylation Regulates Late Steps in Mitophagy. J. Mol. Biol. 168631 (2024) doi:10.1016/j.jmb.2024.168631.
4	Sikorski and Hieter. A System of Shuttle Vectors and Yeast Host Strains Designed for Efficient Manipulation of DNA in Saccharomyces Cerevisiae - PMC. https://www.ncbi.nlm.nih.gov/pmc/articles/PMC1203683/ (1989).
5	Hollenstein, D. M. et al. Spatial control of avidity regulates initiation and progression of selective autophagy. Nat. Commun. 12, 7194 (2021).
6	Finley, D., Özkaynak, E. & Varshavsky, A. The yeast polyubiquitin gene is essential for resistance to high temperatures, starvation, and other stresses. Cell 48, 1035–1046 (1987).
7	Hollenstein, D. M. et al. Vac8 spatially confines autophagosome formation at the vacuole in S. cerevisiae. J. Cell Sci. 132, jcs235002 (2019).

## Sheet: Supplementary Table 2
Supplementary Table 2 – Yeast, bacterial and insect cell expression plasmids used in this study
Name	Characteristics	Promoter	Terminator	Source
pRS315	CEN, LEU2	-	-	Sikorski and Hieter 1989 4
pRS316	CEN, URA3	-	-	Sikorski and Hieter 1989 4
pRS415	CEN, LEU2	-	-	Sikorski and Hieter 1989 4
pRS416	CEN, URA3	-	-	Sikorski and Hieter 1989 4
pRS304	Integrative, TRP1	-	-	Sikorski and Hieter 1989 4
pRS305	Integrative, LEU2	-	-	Sikorski and Hieter 1989 4
pCK782	Ape1; pRS315	CUP1	CYC1	This study
pCK969	mTagBFP-Ape1/Ape1	Ape1/CUP1	CYC1/Ape1	This study
pDH48	mScarlet-Atg11; pRS416	Atg11	CYC1	Hollenstein et al., 2021 5
pDP108	GFP-Ape1; pRS315	Ape1	CYC1	This study
pHM69	GST-Thrombin-Atg193D; pGEX-4T-1	tac	-	This study
pHM83	StrepII-TEV-GFP-Atg11 codon-optimized for insect cells; pLIB	polh	SV40	This study
pHM84	GST-Thrombin-mCherry-Atg193D; pGEX-4T-1	tac	-	This study
pHM135	GST-Thrombin-mTagBFP2; pGEX-4T-1	tac	-	This study
pHM144	GST-Thrombin-mTagBFP2-Ape1(1-45); pGEX-4T-1	tac	-	This study
pHM145	GST-Thrombin-mTagBFP2-Atg193D; pGEX-4T-1	tac	-	This study
pHM150	GST-Thrombin-mTagBFP2-Vac8; pGEX-4T-1	tac	-	This study
pHM189	GST-Thrombin-Ape1(1-45); pGEX-4T-1	tac	-	This study
pHM190	GST-Thrombin-mTagBFP2-GBP; pGEX-4T-1	tac	-	This study
pHM193	GST-Thrombin-mTagBFP2-GBP (F103A, E104R); pGEX-4T-1	tac	-	This study
pHM206	GST-Thrombin-Atg11-(685-1178); pGEX-4T-1	tac	-	This study
pJE7	Atg19; pRS416	Atg19	CYC1	This study
pJE13	Atg19-GBP(F103A, E104R); pRS416	Atg19	CYC1	This study
pJE17	GFP-Ape1/Ape1	Ape1/CUP1	CYC1/Ape1	This study
pJE29	Atg19-GBP; pRS416	Atg19	CYC1	This study
pJE31	Atg19-GBP(E104R); pRS416	Atg19	CYC1	This study
pML4	Atg11-GFP; pRS415	GPD	CYC1	This study
pML14	GFP-Atg11; pRS315	Atg11	CYC1	Hollenstein et al., 2021 5
pML52	6xHis-GFP; pRSET-A	T7	-	This study
pML86	Ape1(1-45)-GFP-µNS(471-721); pRS415	GPD	CYC1	This study
pML92	Atg19-GFP-µNS(471-721); pRS415	GPD	CYC1	This study
pML94	Ape1(1-45)-mTagBFP-µNS(471-721); pRS415	GPD	CYC1	This study
pML97	Atg19-mTagBFP-µNS(471-721); pRS415	GPD	CYC1	This study
pML121	Atg11(1-454)-GFP-Atg19; pRS416	Atg11	CYC1	This study
pML127	Atg11(1-607)-GFP-Atg19; pRS416	Atg11	CYC1	This study
pML145	Cnb1-2xProteinA-Atg19; pRS416	Atg19	CYC1	This study
pML146	FKBP-GFP-µNS(471-721); pRS415	GPD	CYC1	This study
pML154	GBP-mTagBFP-Ape1/Ape1; pRS415	Ape1/CUP1	CYC1/Ape1	This study
pML155	Atg11(1-873)-GFP-Atg19; pRS416	Atg11	CYC1	This study
pML158	Atg11-GFP; pRS415	Atg11	CYC1	This study
pML159	Atg11(1-454)-GFP; pRS415	GPD	CYC1	This study
pGEX4T1		tac	-	GE Healthcare
FWP00841	mTagBFP-3xGBP; pRS304	CUP1	-	This study
FWP00344	mCherry-Atg8; pRS305	ADH1	-	This study
FWP00948	mTagBFP2-3xGBP F103A E104R, pRS304	CUP1	-	This study
FWP00968	Atg9-3xmCherry	Atg9	CYC1	This study
References:
1	Kubala, M. H., Kovtun, O., Alexandrov, K. & Collins, B. M. Structural and thermodynamic analysis of the GFP:GFP-nanobody complex. Protein Sci. Publ. Protein Soc. 19, 2389–2401 (2010).
2	Pfaffenwimmer, T. et al. Hrr25 kinase promotes selective autophagy by phosphorylating the cargo receptor Atg19. EMBO Rep. 9 (2014).
3	Eickhorst, C. et al. FIP200 Phosphorylation Regulates Late Steps in Mitophagy. J. Mol. Biol. 168631 (2024) doi:10.1016/j.jmb.2024.168631.
4	Sikorski and Hieter. A System of Shuttle Vectors and Yeast Host Strains Designed for Efficient Manipulation of DNA in Saccharomyces Cerevisiae - PMC. https://www.ncbi.nlm.nih.gov/pmc/articles/PMC1203683/ (1989).
5	Hollenstein, D. M. et al. Spatial control of avidity regulates initiation and progression of selective autophagy. Nat. Commun. 12, 7194 (2021).
6	Finley, D., Özkaynak, E. & Varshavsky, A. The yeast polyubiquitin gene is essential for resistance to high temperatures, starvation, and other stresses. Cell 48, 1035–1046 (1987).
7	Hollenstein, D. M. et al. Vac8 spatially confines autophagosome formation at the vacuole in S. cerevisiae. J. Cell Sci. 132, jcs235002 (2019).

## Sheet: Supplementary Table 3
Supplementary Table 3 – Yeast strains used in this study
Name	Genotype	Background	Source
BY4741	his3∆1 leu2∆0 met15∆0 ura3∆0; Mat a	BY474x	Euroscarf
DF5	leu2-3 leu2-112 his3-∆200 lys2-801 trp1-1(am) ura3	DF5	Finley et al., 1987 6
yDH231	GFP-Atg11 vac8::kan; Mat a	BY474x	Hollenstein et al., 2021 5
yDH288	atg19::hyg atg13::kan; Mat a	BY474x	This study
yDH289	atg19::hyg atg13::kan vac8::kan; Mat a	BY474x	This study
yDH301	atg19::hyg vac8::kan; Mat a	BY474x	This study
yDH334	ape1::kan atg19::hyg; Mat a	BY474x	This study
yDH439	Vph1-GFP:His atg19::hyg vac8::kan; Mat alpha	BY474x	Hollenstein et al., 2021 5
yDH445	GFP-Atg11 atg9:kan vac8::kan; Mat a	BY474x	This study
yDH485	atg19::hyg cnb1::kan fpr1::hyg; Mat a	BY474x	This study
yDH492	mScarlet-Atg8:nat atg19::hyg; Mat a	BY474x	This study
yDP692	GFP-Atg19:Ura, Mat a	BY474x	This study
yDP451	atg19::hyg; Mat A	BY474x	This study
yFK7	Vph1-4xmCherry:Ura3 pep4::nat atg15::kan; Mat alpha	BY474x	Hollenstein et al., 2019 7
yFK10	Vph1-4xmCherry:Ura3 pep4::nat atg15::kan vac8::kan; Mat a	BY474x	This study
yHM22	GFP-Atg11 atg19::kan; Mat alpha	BY474x	This study
yML39	GFP-Atg11 atg9::kan; Mat a	BY474x	Hollenstein et al., 2021 5
yML68	Atg9-3xGFP:nat atg11::kan; Mat a	BY474x	Hollenstein et al., 2021 5
yML112	atg11::nat atg19:hyg ape1::kan; Mat a	BY474x	This study
yML118	Nup170-GFP:His; Mat a	BY474x	This study
yML125	GFP-Atg11 ape1::kan atg19::kan; Mat a	BY474x	This study
yML134	mScarlet-Atg11:nat atg19::hyg; Mat a	BY474x	This study
yML135	mScarlet-Atg11:nat atg19::hyg cnb1::kan fpr1::hyg; Mat alpha	BY474x	This study
yML153	mScarlet-Atg11:nat atg19::hyg ape1::kan; Mat a	BY474x	This study
yML154	mScarlet-Atg11:nat atg19::hyg ape1::kan cnb1::kan fpr1::hyg; Mat alpha	BY474x	This study
yML160	atg19::hyg ape1::kan cnb1::kan fpr1::hyg; Mat a	BY474x	This study
yML172	mScarlet-Atg8:nat Atg9-3xGFP:nat; Mat a	BY474x	This study
yML177	Atg1-3xGFP:Ura mScarlet-Atg11:nat; Mat a	BY474x	This study
yML184	Atg1-3xmCherry:hyg atg19::kan; Mat a	BY474x	This study
yRT41	atg11::nat atg19::kan; Mat a	BY474x	Hollenstein et al., 2021 5
yTB283	GFP-Atg11; Mat a	BY474x	Pfaffenwimmer et al., 2014 2
yTB281	GFP-Atg8; Mat a	BY474x	This study
yTB485	GFP-Atg11 Vac8-mCherry; Mat alpha	BY474x	This study
yTP65	atg19::kan; Mat a	BY474x	Pfaffenwimmer et al., 2014 1
FWY006612	natNT2::pADH::EGFP-Ede1-EGFP:His leu2∆::pADH1::mCherry-Atg8:Leu; Mat alpha	DF5	This study
FWY006617	natNT2::pADH::EGFP-Ede1-EGFP:His; Mat alpha	DF5	This study
FWY006626	natNT2::pADH::EGFP-Ede1-EGFP:His trp1∆::pCUP1::mTagBFP-3xGBP:Trp1 leu2∆::pADH::mCherry-Atg8:Leu; Mat alpha	DF5	This study
FWY006628	natNT2::pADH::EGFP-Ede1-EGFP:His 3AIM_Ede1_F1226A_V1229A_F1238A_I1241A_W1288A_I1291A trp1∆::pCUP1::mTagBFP-3xGBP:Trp1 leu2∆::pADH::mCherry-Atg8:Leu; Mat alpha	DF5	This study
FWY006654	natNT2::pADH::EGFP-Ede1-EGFP:His trp1∆::pCUP1::mTagBFP-3xGBP:Trp1; Mat alpha	DF5	This study
FWY006898	natNT2::pADH::EGFP-Ede1-EGFP:His atg19::hyg; Mat alpha	DF5	This study
FWY006900	natNT2::pADH::EGFP-Ede1-EGFP:His trp1∆::pCUP1::mTagBFP-3xGBP:Trp1 atg19::hyg; Mat alpha	DF5	This study
FWY006975	natNT2::pADH::Ede1::mTagBFP::His Atg9::mNeon::klTRP1, Mat alpha	DF5	This study
FWY006977	natNT2::pADH::Ede1::mTagBFP::His Vac8::mNeon::klTRP1, Mat alpha	DF5	This study
FWY006979	natNT2::pADH::Ede1::mTagBFP::His Atg1::mNeon::klTRP1, Mat alpha	DF5	This study
FWY007377	natNT2:pADH::EGFP::Ede1::EGFP:His; leu2∆::pADH1::mCherry-Atg8:Leu; trp1∆::pCUP1::mTagBFP-3xGBP_F103A-E104R:Trp1; Mat alpha	DF5	This study
References:
1	Kubala, M. H., Kovtun, O., Alexandrov, K. & Collins, B. M. Structural and thermodynamic analysis of the GFP:GFP-nanobody complex. Protein Sci. Publ. Protein Soc. 19, 2389–2401 (2010).
2	Pfaffenwimmer, T. et al. Hrr25 kinase promotes selective autophagy by phosphorylating the cargo receptor Atg19. EMBO Rep. 9 (2014).
3	Eickhorst, C. et al. FIP200 Phosphorylation Regulates Late Steps in Mitophagy. J. Mol. Biol. 168631 (2024) doi:10.1016/j.jmb.2024.168631.
4	Sikorski and Hieter. A System of Shuttle Vectors and Yeast Host Strains Designed for Efficient Manipulation of DNA in Saccharomyces Cerevisiae - PMC. https://www.ncbi.nlm.nih.gov/pmc/articles/PMC1203683/ (1989).
5	Hollenstein, D. M. et al. Spatial control of avidity regulates initiation and progression of selective autophagy. Nat. Commun. 12, 7194 (2021).
6	Finley, D., Özkaynak, E. & Varshavsky, A. The yeast polyubiquitin gene is essential for resistance to high temperatures, starvation, and other stresses. Cell 48, 1035–1046 (1987).
7	Hollenstein, D. M. et al. Vac8 spatially confines autophagosome formation at the vacuole in S. cerevisiae. J. Cell Sci. 132, jcs235002 (2019).
