# Supplementary material for: Phase separation of initiation hubs on cargo is a trigger switch for selective autophagy
Source: Nat Cell Biol. 2025 Jan 7;27(2):283–97. doi: 10.1038/s41556-024-01572-y (PMC11821514; doi:10.1038/s41556-024-01572-y)
Supplement: Supplementary file 25 — Source data of quantifications. [file 41556_2024_1572_MOESM25_ESM.xlsx]

## Sheet: Figure 1b
Cells with ENDs before and after Rapamycin treatment
2xGFP-Ede1
-3xGBP Before					+3xGBP Before					+3xGBPlow Before					-3xGBP After					+3xGBP After					+3xGBP low After
0.985422	1.03968	0.984393			1.11458	1.03019	1.06244			0.901114	1.09453	1.21656			0.00688344	0.0420728	0.024747			0.628811	0.740916	0.631638			0	0.00906038	0.00602927
Table Analyzed	Final data				Table Analyzed	Final data				Table Analyzed	Final data				Table Analyzed	Final data
Column E	+3xGBP After				Column B	+3xGBP Before				Column C	+3xGBPlow Before				Column F	+3xGBPlow After
vs.	vs,				vs.	vs,				vs.	vs,				vs.	vs,
Column D	-3xGBP After				Column A	-3xGBP Before				Column A	-3xGBP Before				Column D	-3xGBP After
Unpaired t test					Unpaired t test					Unpaired t test					Unpaired t test
P value	<0,0001				P value	0.0978				P value	0.5104				P value	0.1363
P value summary	****				P value summary	ns				P value summary	ns				P value summary	ns
Significantly different (P < 0.05)?	Yes				Significantly different (P < 0.05)?	No				Significantly different (P < 0.05)?	No				Significantly different (P < 0.05)?	No
One- or two-tailed P value?	Two-tailed				One- or two-tailed P value?	Two-tailed				One- or two-tailed P value?	Two-tailed				One- or two-tailed P value?	Two-tailed
t, df	t=16,79, df=4				t, df	t=2,152, df=4				t, df	t=0,7216, df=4				t, df	t=1,860, df=4
How big is the difference?					How big is the difference?					How big is the difference?					How big is the difference?
Mean of column D	0.02457				Mean of column A	1.003				Mean of column A	1.003				Mean of column D	0.02457
Mean of column E	0.6671				Mean of column B	1.069				Mean of column C	1.071				Mean of column F	0.00503
Difference between means (E - D) ± SEM	0,6426 ± 0,03828				Difference between means (B - A) ± SEM	0,06590 ± 0,03063				Difference between means (C - A) ± SEM	0,06757 ± 0,09363				Difference between means (F - D) ± SEM	-0,01954 ± 0,01050
95% confidence interval	0,5363 to 0,7488				95% confidence interval	-0,01913 to 0,1509				95% confidence interval	-0,1924 to 0,3275				95% confidence interval	-0,04870 to 0,009620
R squared (eta squared)	0.986				R squared (eta squared)	0.5365				R squared (eta squared)	0.1152				R squared (eta squared)	0.4639
F test to compare variances					F test to compare variances					F test to compare variances					F test to compare variances
F, DFn, Dfd	13,20, 2, 2				F, DFn, Dfd	1,813, 2, 2				F, DFn, Dfd	25,30, 2, 2				F, DFn, Dfd	14,55, 2, 2
P value	0.1409				P value	0.711				P value	0.0761				P value	0.1286
P value summary	ns				P value summary	ns				P value summary	ns				P value summary	ns
Significantly different (P < 0.05)?	No				Significantly different (P < 0.05)?	No				Significantly different (P < 0.05)?	No				Significantly different (P < 0.05)?	No
Data analyzed					Data analyzed					Data analyzed					Data analyzed
Sample size, column D	3				Sample size, column A	3				Sample size, column A	3				Sample size, column D	3
Sample size, column E	3				Sample size, column B	3				Sample size, column C	3				Sample size, column F	3
	After RAPA starvation
R1	-3xGBP					+xGBP					+GBPlow
	File	cells		cells with ENDs		File	cells		cells with ENDs		File	cells		cells with ENDs
	1	22		0		1	99		31		1	40		0
	2	77		0		2	84		24		2	25		0
	3	61		0		3	74		23		3	25		0
	4	97		0		4	99		27		4	25		0
	5	87		0		5	102		29		5	25		0
	6	83		0		6	75		25		6	6		0
	7	79		1		7	79		24		7	15		0
	8	105		0		8	97		32		8	24		0
	9	54		0		9	109		44		9	18		0
	10	67		0		10	91		32		10	23		0
	11	97		2		11	104		44		11	24		0
	12	66		1		12	97		34		12	26		0
	13	77		1		13	94		45		13	30		0
	14	87		0		14	105		49		14	30		0
	15	76		0		15	57		20		15	26		0
	16	87		0		16	96		63		16	32		0
	17	72		1		17	90		35
	18	83		1		18	96		44
	19	75		0
	20	76		0
	21	96		0
	22	97		0
	23	110		1
	24	96		0
	Total cells	1927					1648					394
	Total cells with ENDs			8					625					0
	% cells with ENDs				0.415153					37.9248					0
	Normalized with -3xGBP_Average				0.00688344					0.628811					0
R2	-3xGBP					+xGBP					+GBPlow
	File	cells		cells with ENDs		File	cells		cells with ENDs		File	cells		cells with ENDs
	1	27		0		1	19		8		1	16		0
	2	58		2		2	22		10		2	21		0
	3	75		0		3	20		11		3	17		0
	4	47		0		4	26		8		4	16		1
	5	66		0		5	24		11		5	15		0
	6	53		2		6	23		14		6	21		0
	7	60		1		7	30		14		7	25		0
	8	76		2		8	15		5		8	20		0
	9	52		2		9	30		7		9	27		0
	10	68		3		10	29		15		10	25		0
	11	35		1		11	14		7		11	21		0
	12	38		1		12	13		5		12	23		0
	13	81		2		13	39		17		13	25		0
	14	58		5		14	29		14		14	25		1
	15	73		1		15	27		14		15	17		0
						16	31		14		16	24		0
						17	23		11		17	28		0
	Total cells	867					414					366
	Total cells with ENDs			22					185					2
	% cells with ENDs				2.53749					44.686					0
	Normalized with -3xGBP_Average				0.0420728					0.740916					0
R3	-3xGBP					+xGBP					+GBPlow
	File	cells		cells with ENDs		File	cells		cells with ENDs		File	cells		cells with ENDs
	1	15		0		1	31		12		1	16		0
	2	23		0		2	45		16		2	24		0
	3	26		1		3	47		28		3	12		1
	4	34		1		4	33		14		4	16		0
	5	30		0		5	36		12		5	15		0
	6	18		1		6	38		14		6	17		0
	7	24		0		7	36		13		7	20		0
	8	20		0		8	38		17		8	21		0
	9	29		1		9	43		13		9	25		0
	10	26		0		10	32		9		10	18		0
	11	27		0		11	26		10		11	14		0
	12	33		1		12	41		18		12	22		0
	13	25		1		13	36		14		13	15		0
	14	23		0		14	36		16		14	18		0
	15	26		0		15	35		4		15	22		0
	16	23		0		16	35		14
	Total cells	402					588					275
	Total cells with ENDs			6					224					1
	% cells with ENDs				1.49254					38.0952					0.363636
	Normalized with -3xGBP_Average				0.024747					0.631638					0.00602927
R1	Before starvation
	-3xGBP					+xGBP					+GBPlow
	File	cells		cells with ENDs		File	cells		cells with ENDs		File	cells		cells with ENDs
	1	32		25		1	31		14		1	12		9
	2	39		34		2	35		22		2	11		7
	3	38		21		3	35		25		3	11		8
	4	37		22		4	40		30		4	12		9
	5	50		32		5	45		30		5	26		10
	6	45		22		6	61		34		6	17		4
	7	44		27		7	53		40		7	26		8
	8	61		30		8	65		48		8	17		11
	9	63		42		9	82		59		9	16		9
	10	64		40		10	54		40		10	12		8
	11	41		23		11	56		35		11	17		13
	12	36		20		12	46		37		12	7		4
	13	48		33		13	51		38
	14	50		22		14	22		9
	15	57		26		15	23		10
						16	21		13
	Total cells	705					720					184
	Total cells with ENDs			419					484					100
	% cells with ENDs				59.4326					67.2222					54.3478
	Normalized with -3xGBP_Average				0.985422					1.11458					0.901114
R2	-3xGBP					+xGBP					+GBPlow
	File	cells		cells with ENDs		File	cells		cells with ENDs		File	cells		cells with ENDs
	1	24		15		1	25		11		1	9		7
	2	28		10		2	25		13		2	6		3
	3	27		13		3	23		10		3	13		10
	4	17		15		4	28		15		4	16		11
	5	31		24		5	33		18		5	30		17
	6	41		24		6	20		15		6	21		12
	7	27		17		7	23		18		7	20		16
	8	37		28		8	24		19		8	15		9
	9	24		14		9	82		63		9	18		13
	10	16		9		10	51		45		10	5		3
						11	20		15
						12	32		11
						13	25		11
						14	33		14
						15	44		28
	Total cells	272					488					153
	Total cells with ENDs			169					306					101
	% cells with ENDs				62.1324					62.7049					66.0131
	Normalized with -3xGBP_Average				1.03019					1.03968					1.09453
R3	-3xGBP					+xGBP					+GBPlow
	File	cells		cells with ENDs		File	cells		cells with ENDs		File	cells		cells with ENDs
	1	17		9		1	59		38		1	14		9
	2	52		35		2	58		38		2	14		9
	3	26		12		3	75		49		3	16		11
	4	31		15		4	67		38		4	18		14
	5	50		25		5	67		44		5	28		23
	6	42		23		6	85		52		6	19		16
	7	52		29		7	85		54		7	10		7
	8	76		48		8	58		31		8	14		7
	9	50		33		9	64		45		9	22		16
	10	82		59		10	103		73		10	14		12
	11	40		19
	12	37		23
	13	50		28
	14	59		34
	15	35		23
	Total cells	699					721					169
	Total cells with ENDs			415					462					124
	% cells with ENDs				59.3705					64.0777					73.3728
	Normalized with -3xGBP_Average				0.984393					1.06244					1.21656
	Normalization
	-3xGBP_Average	60.3118

## Sheet: Figure 1c
FRAP of ENDs
2xGFP-Ede1
	+3xGBP																																			-3xGBP
0.518	1	1	1	1	1	1	1	1	1	1	1	1	1	1	1	1	1	1	1	1	1	1	1	1	1	1	1	1	1	1	1	1	1			1	1	1	1	1	1	1	1	1	1	1	1	1	1
1.36	0.945564	0.953125	0.954501	0.984582	1.01379	1.03804	0.950273	1.00811	0.965773	1.00135	1.02081	0.92272	1.05701	0.969529	1.00192	1.04003	0.970717	0.958121	0.995589	0.93383	1.07657	0.988667	0.99155	0.937702	1.00401	1.00727	0.996046	1.06117	1.00121	1.04882	0.955963	0.946646	1.04378			0.966177	0.985016	1.00328	1.07052	1.0318	0.896355	1.08559	0.978233	0.945273	0.909492	0.915452	0.995852	0.928727	1.02558
2.202	0.938913	0.987058	1.10443	0.996785	0.960167	1.05046	0.981121	1.06016	0.940751	1.02127	1.04335	0.93282	1.0181	1.04128	1.05115	0.950796	0.959749	1.00717	1.00482	0.928125	0.964454	0.824678	0.943704	0.996632	1.00316	1.05323	1.08516	1.05957	1.00124	1.01326	0.957475	0.905871	0.948293			0.997566	0.991394	1.08282	1.00911	1.0271	0.929297	1.06077	1.01739	0.983001	0.99406	0.857172	1.04257	0.949095	1.01155
3.044	1.08577	0.989858	1.03144	1.04489	1.05343	0.995951	0.962251	0.964432	0.977427	1.06629	0.992409	0.952544	1.0457	0.996953	1.01991	1.01703	0.932178	0.979541	1.02482	0.971217	0.944516	0.982004	0.976894	0.951937	1.0083	1.02972	1.13711	1.08317	0.96269	1.02261	0.953087	0.945229	0.951108			1.01675	0.972096	1.05423	1.0347	1.01079	0.939253	1.0511	0.978233	0.953111	0.959665	0.897575	1.04836	0.886884	1.02843
3.886	0.989837	0.964848	0.975073	0.982913	1.03117	0.951579	0.866968	1.10663	0.99526	0.993848	0.984131	0.968372	1.02406	1.00608	1.04138	1.00941	0.946308	0.98723	1.01514	0.936535	0.996868	0.883438	0.939946	0.986289	0.997463	1.00878	1.02679	1.02094	1.02734	1.00658	0.965795	0.906331	0.968262			1.0013	0.964735	1.03213	1.02184	0.977706	0.965314	1.09009	1.00868	0.969938	0.961053	0.803892	1.03801	0.856873	1.02502
4.728	1.02852	0.95978	0.98883	0.811892	1.07426	0.965008	1.01484	1.0364	0.963839	1.0281	0.898253	0.944076	1.02509	0.974633	1.07383	1.01783	0.980492	1.01747	0.992762	0.92786	0.919129	0.90743	0.936018	0.968482	1.00127	1.00988	1.04622	1.00378	1.01517	1.03496	0.939074	0.891796	0.980458			0.955129	0.942215	1.09869	1.05568	0.989038	0.98271	1.05951	1.06532	0.976398	0.971526	0.974465	1.01911	0.955609	0.987999
5.57	1.02388	0.977956	0.97597	0.973851	1.01779	1.00783	0.908243	1.03164	1.019	1.06875	0.970325	0.960666	1.0119	1.00838	1.09536	0.995634	0.96367	0.976092	0.998234	0.94958	1.02163	0.992527	0.940498	0.967054	1.00451	0.996321	1.04038	0.932675	1.05389	1.03685	0.952983	0.915358	0.938709			0.990064	0.975926	1.0357	1.04088	1.01614	0.878191	1.03205	1.03508	0.971625	1.01201	0.871293	1.01436	0.914612	0.987569
6.412	0.989849	0.94868	1.04937	0.952301	0.993334	1.08201	0.998026	1.03954	0.993162	1.06743	0.935491	0.949332	1.00958	0.987766	1.04832	1.00727	0.967693	1.00352	1.00977	0.936618	0.961768	0.801154	0.963916	0.942183	1.016	0.998182	1.05564	0.951316	1.03921	1.02738	0.931026	0.878267	0.957852			1.01063	0.945278	1.08595	1.03636	1.06121	0.914761	1.09342	1.04478	0.967937	1.03398	0.906199	1.00784	0.972668	0.978749
7.254	0.99271	0.95042	1.0551	0.848974	1.04386	1.04284	0.949378	0.989869	1.0123	1.00622	0.898309	0.962525	0.997246	0.994372	1.0352	1.01735	0.962459	0.963741	0.997867	0.978286	1.00858	0.82202	0.964395	0.958474	1.02077	1.01485	1.05777	0.949601	1.02577	0.981314	0.920558	0.884183	0.95571			0.983001	0.96046	1.01388	1.04157	0.964915	0.903156	1.04071	0.972628	0.942669	0.988492	0.873401	1.06489	0.918598	1.02697
8.096	1.03676	0.986821	1.13282	1.00313	0.952856	1.09706	0.951108	1.06189	0.998417	1.05177	0.916077	0.959068	1.0254	1.01569	1.05379	1.02518	0.990536	0.964369	1.01253	0.969796	1.00276	0.91901	0.937655	0.94762	0.997837	1.02564	1.01703	0.994004	0.999721	1.01047	0.959373	0.940307	0.965924			1.03176	0.956102	0.98024	1.06758	0.979144	0.892689	1.07001	1.02583	0.989289	0.960189	0.895623	0.994128	0.923828	1.00738
8.938	0.997031	0.977452	0.999221	1.1094	0.967285	1.02916	1.00319	1.08834	1.01307	1.07654	0.925373	0.959845	1.06536	1.01672	1.06215	1.06323	0.933172	0.925622	0.992036	0.921534	1.07584	0.83829	0.916126	0.883593	1.01328	1.01919	1.06324	0.961451	0.979967	1.06368	0.961753	0.90786	1.01646			1.04885	0.953631	1.01704	1.05639	0.983814	0.924232	1.03163	1.06531	0.966998	0.940479	0.874873	1.0348	0.881246	1.00537
9.78	1.05184	0.941274	0.784617	0.957158	0.904074	0.947368	0.994141	0.981932	0.974101	0.994757	0.879885	0.933282	1.03845	1.0277	1.11266	1.03136	0.917129	0.949008	1.02959	0.925231	0.964608	0.841193	0.929249	0.921363	1.00511	1.02249	1.06367	0.946533	1.0477	1.09725	0.995011	0.933772	1.01534			0.991228	0.969485	0.984573	0.977002	0.998115	0.927986	1.08689	1.03978	0.963664	0.922995	0.914397	1.07421	0.940891	1.01564
10.622	1.09085	0.905497	1.06005	1.0088	0.95035	1.10934	0.921007	1.05128	0.95937	1.11364	0.946193	1.0369	1.03797	0.997463	1.07098	1.05303	0.940575	0.932049	1.03585	0.949406	1.0119	0.903731	0.909967	0.939346	1.01174	1.01794	1.06036	0.972601	0.967986	1.06926	0.971101	0.920518	0.982831			1.01714	0.92561	1.05858	0.997243	1.00726	0.980409	1.04241	1.06811	0.953566	0.952515	0.896888	1.01032	0.907978	0.989205
11.464	0.989737	0.90901	0.960951	1.05086	0.875951	0.965244	1.0148	1.03969	0.989102	0.942846	0.958789	0.940824	0.950925	0.98982	1.09065	1.04005	0.980636	0.970253	1.02678	0.932236	1.01639	0.873044	0.931238	0.993308	1.00852	1.03371	1.08359	0.973783	1.00563	1.06877	1.02217	0.864982	0.939491			0.953957	0.977739	1.07524	1.07111	1.00999	0.952709	1.03607	1.07778	0.912726	0.933273	0.904823	1.01951	0.971249	1.00366
12.306	1.10161	0.965358	0.975987	1.19885	0.890352	1.03763	0.974369	1.02881	0.941613	1.06926	0.933714	1.02647	1.06166	1.02744	1.09863	1.01738	0.955917	0.932467	1.02151	0.944322	0.988978	0.763563	0.909126	0.931004	1.01765	1.05102	1.08494	0.963368	1.01172	1.02791	0.980535	0.903211	1.00416			1.01739	0.964283	1.14036	1.09434	1.05028	0.9811	1.02469	1.06864	0.9633	0.917539	0.970906	1.03742	0.946789	1.02018
13.148	1.05988	0.960018	1.04072	1.11762	0.923662	1.04112	0.974124	1.07987	0.991582	1.06181	0.956038	0.882516	1.03626	1.02288	1.02628	1.06986	0.984445	0.893531	1.01324	0.94855	1.02828	0.944041	0.928023	0.986274	1.00769	1.05916	1.01026	0.973769	0.979718	1.01193	0.996621	0.896969	1.0036			0.989463	0.95165	1.11522	1.06429	1.08636	0.903234	1.03915	1.05587	0.962265	0.913443	0.922605	1.02434	0.975461	0.996317
13.99	1.03601	0.983209	0.843357	1.14051	0.859271	1.08077	0.93811	1.08519	0.963472	1.01651	0.968863	0.954612	0.973234	1.02318	1.08745	1.00167	0.951204	0.917236	1.02219	0.920344	0.998556	0.847449	0.980584	0.947424	1.01881	1.01552	1.05317	1.00666	0.966957	1.06013	1.00184	0.888358	0.960436			1.00707	0.988143	1.16783	1.06116	1.0209	0.905136	1.04218	1.0492	0.983155	0.989321	0.896841	1.01558	0.903941	1.01416
14.832	1.10095	0.954922	0.92815	1.0796	0.913752	1.09551	0.927702	1.00265	0.96237	1.01277	0.967575	0.938536	0.991108	1.00629	1.07157	1.03608	0.957022	0.880978	1.00583	0.901121	1.01623	0.822527	0.950804	0.943157	1.00584	1.04562	1.0255	0.968552	0.988042	1.0547	1.01937	0.873104	0.997949			1.0274	0.970025	1.03861	1.08236	1.06422	0.904536	1.03845	1.07437	1.00297	1.02242	0.902795	0.930941	0.932292	1.00545
15.674	0.978385	0.956586	0.976645	1.12915	0.899769	1.02771	0.946316	1.08117	0.960998	0.980983	0.980772	0.925737	1.05498	0.995787	1.0977	1.06561	0.938783	0.860874	1.0538	0.948382	1.00978	0.996739	0.98432	0.923977	1.00415	1.01225	1.14614	1.088	1.01395	1.04844	0.976333	0.893034	0.92984			0.997756	0.991302	1.10164	1.05338	1.11459	0.879221	1.08135	1.01777	0.987041	0.970901	0.975843	1.01674	0.979814	0.977302
16.516	1.03808	0.937734	0.98353	1.06692	0.929658	1.01769	0.976398	1.01252	0.929843	1.09351	0.984412	0.910301	0.983206	0.983189	1.00065	0.99701	0.94092	0.827843	1.04141	0.911093	1.04962	0.776323	0.979686	0.962923	1.00414	1.02502	1.05303	1.05485	0.924851	1.06945	0.974714	0.898022	0.996039			1.03601	0.989078	1.04077	1.04496	1.01551	0.901568	1.04991	1.06583	0.959552	1.04329	0.891	1.00615	0.931826	1.02628
17.358	0.446397	0.344587	0.555445	0.601343	0.363365	0.52006	0.628053	0.358977	0.437551	0.419041	0.573977	0.566537	0.402795	0.482388	0.594968	0.40099	0.643262	0.308318	0.350673	0.207003	0.481751	0.400975	0.379706	0.661162	0.304979	0.211086	0.319915	0.519887	0.691192	0.734248	0.282917	0.272597	0.530447			0.291139	0.316557	0.442399	0.26034	0.355983	0.665866	0.508042	0.210132	0.692103	0.379417	0.78871	0.449555	0.338184	0.313217
18.2	0.493813	0.383875	0.64537	0.59786	0.394945	0.510428	0.664225	0.452147	0.453838	0.612027	0.61923	0.600203	0.357686	0.554529	0.606694	0.410586	0.667059	0.303301	0.437358	0.200529	0.482908	0.491718	0.512624	0.796114	0.315805	0.238951	0.408775	0.477965	0.726913	0.835882	0.271217	0.250429	0.628252			0.432064	0.372447	0.483283	0.345951	0.344908	0.732398	0.48019	0.354961	0.730117	0.433188	0.710803	0.453896	0.438974	0.387966
19.042	0.513086	0.383416	0.557226	0.606016	0.397496	0.445866	0.674181	0.410663	0.430104	0.549719	0.631417	0.569116	0.419886	0.463697	0.662436	0.445987	0.593424	0.305899	0.391942	0.198945	0.481235	0.577306	0.492774	0.743791	0.301804	0.274784	0.435269	0.468403	0.707556	0.826074	0.317552	0.277796	0.579302			0.458606	0.369015	0.680911	0.354723	0.369235	0.738836	0.590966	0.314017	0.844051	0.408232	0.642714	0.625583	0.449981	0.424664
19.884	0.533308	0.341351	0.607079	0.627503	0.370333	0.430591	0.714876	0.43791	0.445632	0.442098	0.565054	0.595921	0.362944	0.50239	0.630117	0.387697	0.614622	0.315635	0.418112	0.206801	0.491985	0.402561	0.457419	0.714672	0.317637	0.256961	0.384871	0.525376	0.771427	0.777964	0.302451	0.271159	0.563699			0.478889	0.384367	0.555104	0.359724	0.426238	0.837098	0.557867	0.362784	0.858765	0.509135	0.632377	0.534415	0.419299	0.464541
20.726	0.506317	0.381908	0.583925	0.562629	0.404602	0.485383	0.621425	0.43413	0.451718	0.588609	0.591666	0.616851	0.408557	0.50186	0.596779	0.42872	0.614273	0.286801	0.400959	0.206259	0.488885	0.42127	0.503906	0.695971	0.329247	0.281597	0.421156	0.48846	0.726219	0.876763	0.304116	0.282376	0.648697			0.467385	0.41388	0.647901	0.412688	0.404862	0.856165	0.662471	0.323081	0.913737	0.532661	0.845834	0.569862	0.379518	0.494583
21.568	0.503356	0.406332	0.613537	0.487544	0.420111	0.449776	0.580551	0.421144	0.457512	0.474526	0.672935	0.677074	0.39459	0.522039	0.586358	0.399869	0.673059	0.301192	0.421672	0.24118	0.522308	0.459517	0.523243	0.678402	0.317812	0.295378	0.42022	0.47275	0.725485	0.770817	0.280819	0.300285	0.567809			0.439338	0.389316	0.592225	0.407734	0.445416	0.746751	0.57521	0.378496	0.841415	0.555176	0.747013	0.520064	0.342265	0.533878
22.41	0.494568	0.368455	0.70374	0.587677	0.403639	0.429075	0.618795	0.42927	0.39727	0.430949	0.585363	0.529089	0.395798	0.46922	0.690145	0.463153	0.625197	0.31676	0.395856	0.213443	0.536875	0.445941	0.521321	0.667938	0.330088	0.295146	0.468562	0.625841	0.767985	0.818513	0.313115	0.306743	0.564691			0.492041	0.401907	0.607309	0.439133	0.445295	0.899086	0.697099	0.359399	0.829772	0.521126	0.771016	0.537341	0.374844	0.506246
23.252	0.429715	0.388709	0.606475	0.381177	0.390611	0.436538	0.563692	0.408806	0.454406	0.419449	0.567662	0.624785	0.407279	0.541378	0.609811	0.420118	0.63161	0.340662	0.381023	0.207429	0.469013	0.455914	0.451204	0.713787	0.341221	0.303553	0.423822	0.541548	0.792895	0.88042	0.348976	0.313492	0.547313			0.461401	0.418409	0.693315	0.433371	0.416117	0.846601	0.758943	0.336598	0.84917	0.545566	0.746123	0.545582	0.333884	0.54984
24.094	0.461983	0.378539	0.53008	0.50986	0.420883	0.455923	0.606709	0.395181	0.448686	0.527612	0.583989	0.545871	0.394315	0.522142	0.609589	0.445577	0.720866	0.335329	0.359896	0.23397	0.46394	0.50795	0.50261	0.717039	0.330849	0.293984	0.398786	0.496927	0.761588	0.800574	0.284596	0.298146	0.600496			0.537034	0.469203	0.628049	0.436271	0.462419	0.891678	0.760086	0.386787	0.856966	0.55196	0.813896	0.571752	0.382136	0.575656
24.936	0.489774	0.348026	0.592835	0.399011	0.360335	0.431017	0.640606	0.374792	0.448624	0.535582	0.568694	0.627365	0.377545	0.546222	0.638497	0.402444	0.647799	0.352259	0.348288	0.230508	0.473865	0.432997	0.505802	0.709216	0.331315	0.29792	0.425398	0.560333	0.801306	0.802732	0.343058	0.31349	0.592634			0.542043	0.448818	0.759215	0.467638	0.466331	0.833235	0.812149	0.38071	0.733776	0.616512	0.690484	0.54385	0.406322	0.61288
25.778	0.549871	0.355986	0.50533	0.460312	0.349359	0.396315	0.56757	0.413856	0.402973	0.453786	0.51757	0.595997	0.349805	0.509932	0.670719	0.444694	0.620711	0.371668	0.401718	0.182538	0.465392	0.358776	0.46576	0.743581	0.327802	0.308097	0.363445	0.554874	0.740799	0.908849	0.319816	0.316591	0.593601			0.532032	0.448453	0.69907	0.485564	0.450996	0.702446	0.759089	0.342147	0.695438	0.6275	0.831163	0.591382	0.412561	0.617406
26.62	0.484853	0.40754	0.438035	0.574125	0.389928	0.397705	0.601881	0.374536	0.423775	0.420746	0.576904	0.609179	0.414291	0.566411	0.571775	0.36188	0.642744	0.335829	0.360252	0.187357	0.477847	0.423773	0.44828	0.684994	0.334596	0.300523	0.379932	0.48949	0.769017	0.821353	0.323075	0.305965	0.526217			0.620513	0.458343	0.738443	0.519941	0.433094	0.712618	0.76556	0.427213	0.788509	0.663243	0.763405	0.567953	0.372062	0.60109
27.462	0.493836	0.383171	0.545536	0.63929	0.368883	0.444244	0.602897	0.361747	0.473123	0.447768	0.596733	0.570267	0.344247	0.494955	0.607781	0.388781	0.626693	0.367386	0.370555	0.203429	0.441351	0.512165	0.445953	0.676906	0.320401	0.299833	0.414353	0.493489	0.743854	0.850841	0.359728	0.308927	0.519284			0.517461	0.447581	0.688999	0.55176	0.435497	0.780015	0.889308	0.415257	0.977076	0.645441	0.841696	0.657263	0.420922	0.586975
28.304	0.48913	0.400789	0.575332	0.613263	0.345903	0.413616	0.703706	0.411377	0.467034	0.443761	0.587533	0.631748	0.351501	0.516482	0.671886	0.373025	0.644104	0.308412	0.383823	0.193324	0.381072	0.33643	0.505078	0.8071	0.323918	0.328246	0.416686	0.555535	0.705671	0.833742	0.301665	0.33575	0.502946			0.607414	0.466209	0.765296	0.537436	0.48272	0.828439	0.738388	0.389308	0.777341	0.604026	0.797533	0.620253	0.420805	0.621059
29.146	0.45615	0.405654	0.586651	0.57268	0.318252	0.44777	0.612352	0.394973	0.412316	0.465366	0.552642	0.576463	0.377442	0.530537	0.755144	0.398731	0.603391	0.331557	0.359942	0.207846	0.401492	0.560067	0.430448	0.729675	0.329741	0.308096	0.447865	0.479155	0.777144	0.824963	0.337882	0.33285	0.575014			0.64139	0.473002	0.704513	0.544831	0.481354	0.842538	0.904989	0.373687	0.744469	0.651673	0.894391	0.527032	0.405328	0.627165
29.988	0.460936	0.399156	0.656446	0.56454	0.338868	0.430567	0.700111	0.38169	0.451644	0.48307	0.556779	0.59002	0.38022	0.521904	0.600664	0.388042	0.66668	0.346162	0.368705	0.202811	0.36687	0.458959	0.461052	0.649618	0.31569	0.322929	0.424857	0.550291	0.781671	0.952464	0.308169	0.335981	0.543574			0.582719	0.500301	0.830512	0.524647	0.459119	0.763224	0.737899	0.422871	0.887966	0.623423	0.751869	0.5092	0.377605	0.670584
30.83	0.502307	0.397716	0.714846	0.56505	0.325712	0.432573	0.604237	0.373839	0.40199	0.367376	0.525908	0.537899	0.350861	0.521481	0.611078	0.344071	0.629708	0.340553	0.37033	0.203615	0.416563	0.556308	0.446146	0.74412	0.316131	0.301616	0.440933	0.486984	0.739455	0.803598	0.328226	0.341417	0.494731			0.584823	0.480823	0.757299	0.576892	0.44954	0.727857	0.907001	0.412405	0.805752	0.590425	0.805601	0.527934	0.404645	0.662285
31.672	0.436271	0.37091	0.617695	0.610277	0.383456	0.416222	0.597885	0.387754	0.408541	0.486844	0.553676	0.581757	0.351963	0.463009	0.649528	0.363751	0.59772	0.361111	0.385833	0.215607	0.397068	0.503796	0.470063	0.717611	0.335416	0.330291	0.416305	0.446434	0.766289	0.85623	0.350331	0.346262	0.546989			0.629138	0.447335	0.803111	0.58043	0.424126	0.908129	0.839417	0.437636	0.82562	0.549592	0.794756	0.579441	0.366343	0.670399
32.514	0.443451	0.399697	0.515761	0.624544	0.333055	0.417105	0.703378	0.428686	0.417913	0.461237	0.565877	0.571345	0.331405	0.554377	0.675263	0.331526	0.660281	0.336777	0.355587	0.222757	0.42693	0.490832	0.505454	0.677029	0.307602	0.31722	0.497714	0.481941	0.728677	0.891919	0.342535	0.320854	0.54298			0.573962	0.491014	0.780458	0.571233	0.415685	0.852764	0.81251	0.42237	0.859008	0.621804	0.813853	0.599411	0.374989	0.689502
33.356	0.440525	0.397815	0.541039	0.590835	0.331902	0.350026	0.676441	0.428197	0.447626	0.488142	0.604613	0.525879	0.393095	0.529711	0.646695	0.381424	0.609496	0.328468	0.361732	0.251683	0.482448	0.481234	0.476451	0.714701	0.30153	0.326288	0.467479	0.498598	0.72636	0.842775	0.345289	0.325925	0.587857			0.616727	0.473921	0.787289	0.588931	0.428118	0.943558	0.896496	0.400754	0.868933	0.628539	0.776528	0.563892	0.340576	0.69579
34.198	0.463783	0.411312	0.559821	0.591204	0.393373	0.377623	0.673814	0.388156	0.406179	0.492136	0.617926	0.554144	0.338147	0.552506	0.603125	0.390468	0.606247	0.341336	0.365636	0.210722	0.384057	0.460409	0.54363	0.7464	0.313995	0.326823	0.466898	0.489347	0.746744	0.827409	0.336279	0.364558	0.525907			0.669092	0.474461	0.776644	0.649031	0.522884	0.986677	0.796693	0.46732	0.749629	0.632246	0.962268	0.649417	0.389008	0.660906
35.04	0.528045	0.360051	0.499362	0.602433	0.359011	0.413805	0.592569	0.392563	0.430901	0.502114	0.574452	0.607879	0.335291	0.548823	0.601817	0.356048	0.602099	0.346563	0.350925	0.21767	0.386555	0.564457	0.474372	0.732401	0.316863	0.318156	0.494231	0.516713	0.739085	0.822294	0.331269	0.366251	0.5789			0.657071	0.524057	0.748441	0.629376	0.438061	0.80923	0.898468	0.406389	0.819576	0.630851	1.01297	0.526433	0.39182	0.701778
35.882	0.532521	0.375103	0.66502	0.729787	0.362853	0.371127	0.607014	0.414221	0.428067	0.439623	0.637113	0.634096	0.384756	0.546389	0.612638	0.43055	0.615906	0.328729	0.336767	0.186432	0.465311	0.378829	0.442081	0.724598	0.312841	0.334559	0.54848	0.497672	0.768388	0.766748	0.358781	0.35632	0.555406			0.605987	0.530691	0.771637	0.624614	0.505985	1.01865	0.866188	0.454172	0.917925	0.619698	0.975415	0.539764	0.38736	0.697847
36.724	0.48511	0.393919	0.604222	0.505909	0.313855	0.354213	0.623975	0.436837	0.442565	0.580446	0.607775	0.578153	0.347359	0.523903	0.667441	0.376125	0.661431	0.312846	0.356363	0.202482	0.402111	0.576192	0.45279	0.759545	0.307954	0.333112	0.519632	0.499709	0.731485	0.8565	0.323598	0.354146	0.597934			0.631296	0.523326	0.719553	0.594586	0.516003	0.858131	0.899741	0.407533	0.869062	0.609811	0.959279	0.517849	0.411665	0.690892
37.566	0.500415	0.403876	0.507599	0.629533	0.348601	0.40325	0.586524	0.36856	0.447297	0.476128	0.671719	0.565366	0.380747	0.482139	0.748947	0.354482	0.664498	0.320029	0.394401	0.213893	0.405068	0.387449	0.491258	0.644236	0.297935	0.345017	0.453322	0.464912	0.7772	0.760625	0.323596	0.337714	0.513706			0.617806	0.493009	0.736975	0.640716	0.504021	0.880113	0.835721	0.487711	0.824732	0.47998	1.07317	0.608571	0.451546	0.717311
38.408	0.406773	0.42892	0.540641	0.598728	0.388121	0.43914	0.597855	0.410658	0.454294	0.468634	0.613807	0.576605	0.388101	0.576876	0.623379	0.387784	0.618149	0.317931	0.373927	0.203816	0.464811	0.530757	0.480828	0.674802	0.327624	0.359237	0.494377	0.499123	0.808261	0.811983	0.342026	0.372275	0.508205			0.661575	0.523478	0.72293	0.663666	0.504035	0.998151	0.858979	0.441894	0.869974	0.52721	1.03288	0.554346	0.465206	0.719165
39.25	0.507499	0.459501	0.54094	0.538844	0.381	0.377821	0.548338	0.38788	0.435371	0.52002	0.605595	0.603984	0.350334	0.540087	0.698175	0.319147	0.615024	0.381288	0.342544	0.204424	0.36481	0.436071	0.465186	0.764472	0.320227	0.33449	0.525037	0.54675	0.724559	0.7596	0.315015	0.366595	0.569176			0.611899	0.529302	0.796599	0.612417	0.436304	0.979342	0.877541	0.433186	0.873965	0.547735	0.887255	0.51095	0.411746	0.687911
40.092	0.44007	0.424934	0.555315	0.604727	0.391851	0.420851	0.650245	0.433436	0.437566	0.469356	0.543253	0.525997	0.393372	0.532842	0.720541	0.335806	0.642946	0.368936	0.337443	0.208973	0.486998	0.527345	0.522923	0.731765	0.340359	0.344891	0.513227	0.462116	0.783159	0.899422	0.312154	0.356702	0.60377			0.658538	0.568115	0.809382	0.696049	0.454276	1.05218	0.866081	0.407071	0.90408	0.655919	1.09112	0.617477	0.440206	0.769102
40.934	0.479026	0.426098	0.495397	0.672376	0.388759	0.381315	0.695139	0.430906	0.477727	0.539352	0.603635	0.648105	0.368084	0.474173	0.654541	0.348913	0.617507	0.340982	0.310278	0.200958	0.436591	0.503888	0.481014	0.71549	0.345859	0.327603	0.467435	0.543231	0.717088	0.7904	0.366088	0.368303	0.532255			0.661	0.557201	0.815038	0.679514	0.44802	0.81569	0.873481	0.398578	0.842684	0.574396	0.994168	0.571188	0.45645	0.782712
41.776	0.519524	0.415384	0.684176	0.563037	0.380137	0.387751	0.596048	0.423715	0.434276	0.543358	0.632866	0.557413	0.33056	0.501238	0.700103	0.351677	0.63474	0.418877	0.373306	0.232282	0.392064	0.558017	0.460161	0.725451	0.327517	0.330765	0.510654	0.540503	0.749417	0.82022	0.382478	0.398442	0.484297			0.550469	0.560505	0.772007	0.666415	0.556474	0.953283	0.883261	0.445886	0.799277	0.65293	1.15273	0.58391	0.434708	0.787242
42.618	0.454626	0.466488	0.574121	0.696028	0.380825	0.417562	0.669514	0.432512	0.464424	0.493099	0.622223	0.648775	0.369555	0.499294	0.592055	0.366666	0.661	0.385724	0.33419	0.211027	0.376216	0.44526	0.561819	0.678762	0.314478	0.354709	0.528031	0.543053	0.697289	0.766032	0.299162	0.415125	0.510064			0.650088	0.55576	0.817616	0.685584	0.532842	0.978157	0.765359	0.431983	0.855288	0.669062	1.22701	0.556758	0.422936	0.787232
43.46	0.446601	0.405643	0.459843	0.627073	0.386005	0.403185	0.596726	0.381623	0.460888	0.484856	0.559847	0.520128	0.351014	0.570421	0.682543	0.346409	0.637339	0.415322	0.341611	0.228733	0.478353	0.571498	0.511018	0.665598	0.321717	0.343002	0.558846	0.451415	0.753822	0.825906	0.322571	0.424144	0.558783			0.7266	0.561315	0.838225	0.699882	0.489368	0.831706	0.905488	0.446782	0.815155	0.694292	1.20334	0.522207	0.407164	0.7788
44.302	0.467106	0.458528	0.59362	0.706721	0.375348	0.443182	0.62211	0.416015	0.420673	0.46019	0.621444	0.595462	0.375828	0.513645	0.596613	0.293693	0.652286	0.435924	0.344499	0.204941	0.377718	0.476506	0.517129	0.696719	0.320973	0.351584	0.542444	0.553681	0.700275	0.813993	0.329128	0.390552	0.535202			0.722297	0.530965	0.75195	0.683209	0.506532	0.956925	0.870846	0.441063	0.813353	0.679506	1.07769	0.537348	0.477908	0.762094
45.144	0.425564	0.445598	0.685465	0.585669	0.305944	0.376946	0.626764	0.443377	0.417799	0.467448	0.632605	0.594484	0.399218	0.515213	0.649963	0.358081	0.628106	0.431423	0.347858	0.199352	0.349022	0.532872	0.511428	0.722369	0.333216	0.339282	0.539823	0.501604	0.685119	0.770337	0.36455	0.395532	0.526309			0.68311	0.543334	0.756077	0.710367	0.564917	1.17958	0.934855	0.498429	0.900723	0.704164	1.04867	0.602846	0.457475	0.784261
45.986	0.411722	0.447087	0.535372	0.586534	0.325815	0.427185	0.626642	0.37357	0.408038	0.507976	0.569725	0.63844	0.363687	0.558829	0.667565	0.327975	0.686894	0.419559	0.348787	0.203535	0.433802	0.491341	0.499532	0.687741	0.322128	0.368674	0.573853	0.478712	0.711086	0.848722	0.393408	0.376742	0.494301			0.674308	0.540499	0.797951	0.693647	0.504387	1.08049	0.89466	0.437931	0.839508	0.727714	1.14483	0.611711	0.475208	0.812969
46.828	0.472989	0.424781	0.602166	0.694514	0.3128	0.362045	0.573508	0.39901	0.445553	0.464255	0.633213	0.613651	0.34841	0.570044	0.631448	0.381991	0.590559	0.438049	0.345888	0.206634	0.398054	0.542005	0.535847	0.614616	0.338219	0.358155	0.542097	0.481294	0.755963	0.838554	0.351127	0.387302	0.518555			0.702029	0.555226	0.918418	0.710228	0.432864	1.00272	0.973708	0.471942	0.786051	0.69484	1.10035	0.588304	0.422293	0.786818
47.67	0.35316	0.453183	0.511809	0.630415	0.328756	0.372429	0.545983	0.353201	0.420759	0.425506	0.638139	0.579291	0.336672	0.566746	0.698511	0.338081	0.65408	0.391108	0.320511	0.17973	0.428431	0.454112	0.456557	0.756815	0.344928	0.361991	0.564651	0.513137	0.649912	0.751677	0.376494	0.387737	0.458641			0.585648	0.552424	0.858331	0.72809	0.495199	0.951461	0.888168	0.471639	0.966568	0.698766	1.12954	0.499941	0.442926	0.80906
48.512	0.508055	0.418905	0.537195	0.809388	0.342162	0.358123	0.670625	0.43894	0.480374	0.456158	0.656976	0.482009	0.352161	0.487929	0.707148	0.330863	0.668975	0.435272	0.331889	0.188095	0.438447	0.451399	0.488167	0.704195	0.338246	0.36875	0.56544	0.503859	0.750546	0.824678	0.360262	0.432677	0.56892			0.636581	0.60276	0.889303	0.731985	0.471376	0.997293	0.911746	0.431753	0.865968	0.79267	1.22493	0.504316	0.431207	0.816594
49.354	0.469889	0.462074	0.539282	0.586989	0.357565	0.405444	0.661115	0.410065	0.441533	0.445987	0.666127	0.638714	0.351038	0.606227	0.722765	0.296205	0.619526	0.424481	0.355213	0.200789	0.409501	0.524742	0.424085	0.669994	0.337864	0.347782	0.600426	0.442109	0.731182	0.764882	0.382847	0.432891	0.613705			0.774598	0.611212	0.875855	0.731518	0.482065	0.985528	0.928736	0.434854	0.883199	0.725926	1.15085	0.550804	0.418716	0.789724
50.196	0.460005	0.463534	0.628642	0.715308	0.324856	0.360407	0.668575	0.33751	0.476891	0.452076	0.63183	0.613473	0.394679	0.510827	0.719754	0.332069	0.676564	0.387748	0.353177	0.20604	0.422925	0.453993	0.490047	0.678911	0.345499	0.371006	0.555523	0.534319	0.765345	0.739357	0.37493	0.423082	0.553833			0.724859	0.597536	0.997201	0.743758	0.52899	0.929333	0.872653	0.485269	0.776493	0.684819	0.995472	0.591286	0.461598	0.819865
51.038	0.4683	0.431896	0.540803	0.632344	0.327833	0.38024	0.619806	0.402511	0.447146	0.436827	0.649153	0.529906	0.358614	0.496578	0.642095	0.383225	0.57295	0.440053	0.338306	0.204935	0.366735	0.571064	0.517251	0.71925	0.340615	0.378371	0.606468	0.477163	0.781614	0.813087	0.390407	0.419243	0.511023			0.679545	0.589313	0.990286	0.77404	0.503911	0.871635	0.959134	0.514634	0.809549	0.732319	1.05941	0.620658	0.420744	0.853943
51.88	0.491932	0.413534	0.609722	0.649648	0.400485	0.355821	0.580274	0.366471	0.431799	0.49196	0.670586	0.629105	0.407108	0.551082	0.609106	0.313678	0.61667	0.45442	0.340459	0.217149	0.396443	0.541655	0.500158	0.624826	0.327532	0.351583	0.584035	0.497003	0.718905	0.763905	0.410275	0.415773	0.553281			0.65902	0.609228	0.863604	0.755564	0.532686	1.03836	0.966616	0.522466	0.77699	0.709369	1.1063	0.583713	0.488273	0.814142
52.722	0.564586	0.406715	0.536403	0.852463	0.350032	0.399438	0.616993	0.413617	0.43133	0.468748	0.666041	0.615684	0.334418	0.544279	0.598299	0.3227	0.640015	0.452355	0.357	0.206811	0.391314	0.453165	0.538465	0.60134	0.339866	0.369953	0.668914	0.45446	0.786853	0.813595	0.372606	0.426891	0.487792			0.657007	0.581835	0.85739	0.750115	0.518116	0.992782	0.892804	0.467484	0.880347	0.628214	0.986243	0.627025	0.48696	0.865498
53.564	0.440583	0.440371	0.643415	0.620179	0.373717	0.369019	0.587807	0.362133	0.438891	0.497983	0.658403	0.545468	0.373345	0.508064	0.690478	0.336952	0.699594	0.454825	0.364076	0.231049	0.3896	0.41047	0.466957	0.658648	0.333578	0.376411	0.582573	0.433445	0.70075	0.768864	0.363753	0.429197	0.558514			0.618743	0.603081	0.82268	0.749353	0.517572	1.04345	0.919125	0.513389	0.918683	0.6867	1.06259	0.593617	0.460255	0.873744
54.406	0.518754	0.396752	0.623725	0.761667	0.309989	0.384053	0.65505	0.392795	0.448499	0.478635	0.628292	0.558003	0.41751	0.539793	0.703932	0.325213	0.606125	0.458999	0.370279	0.210012	0.416093	0.448075	0.510199	0.612354	0.338979	0.372996	0.607186	0.499324	0.726322	0.769738	0.382602	0.4042	0.584691			0.629737	0.612499	0.946584	0.768619	0.514186	1.12233	0.971538	0.493007	0.795431	0.577567	0.974874	0.645632	0.497633	0.866763
55.248	0.443989	0.404057	0.673082	0.563506	0.325393	0.327033	0.70015	0.393263	0.461075	0.513667	0.628085	0.539473	0.363983	0.529059	0.729472	0.333218	0.669916	0.440278	0.345072	0.208303	0.399569	0.334945	0.501344	0.775784	0.334702	0.376507	0.59725	0.471907	0.728425	0.824491	0.393326	0.411941	0.53793			0.762911	0.562961	0.903543	0.776009	0.541009	0.876187	0.986091	0.468931	0.89857	0.64157	0.994873	0.673149	0.463377	0.854268
56.09	0.488601	0.377883	0.512318	0.692856	0.330762	0.389435	0.620585	0.389738	0.480151	0.440737	0.638056	0.516122	0.365745	0.486924	0.602256	0.360036	0.671321	0.420693	0.383424	0.196379	0.404626	0.42964	0.458951	0.66119	0.3533	0.38685	0.672833	0.428222	0.660331	0.753534	0.397637	0.396058	0.553751			0.68232	0.598856	0.909938	0.792809	0.577091	0.917497	0.923599	0.512408	0.94672	0.512815	0.902262	0.589061	0.540691	0.895357
56.932	0.425388	0.434804	0.451649	0.753769	0.363296	0.346657	0.612978	0.459446	0.444262	0.553942	0.623198	0.518059	0.327153	0.500166	0.614701	0.330326	0.551344	0.508897	0.376353	0.224571	0.402343	0.414045	0.538954	0.653385	0.335106	0.378496	0.571959	0.42958	0.741233	0.78461	0.400078	0.404673	0.557951			0.7591	0.587968	0.904393	0.778207	0.576311	1.00159	0.914224	0.446333	0.807525	0.513262	0.984476	0.564182	0.368169	0.825941
57.774	0.532994	0.377748	0.615241	0.733242	0.36247	0.391918	0.688076	0.419413	0.484563	0.526352	0.642374	0.614514	0.334944	0.531211	0.709041	0.346636	0.611938	0.463941	0.374953	0.212575	0.428644	0.470488	0.482684	0.614201	0.344034	0.386294	0.572904	0.532423	0.754458	0.778663	0.379331	0.423894	0.538878			0.717833	0.623626	1.00818	0.801913	0.53951	0.974956	0.935488	0.470845	0.814988	0.580075	1.02752	0.559384	0.505009	0.81059
58.616	0.500782	0.416855	0.493946	0.61894	0.330358	0.345975	0.650755	0.425313	0.488633	0.53999	0.643113	0.504244	0.37453	0.542059	0.697646	0.29688	0.616641	0.499862	0.348007	0.195943	0.404955	0.427221	0.506565	0.660471	0.364249	0.379293	0.594535	0.452506	0.764524	0.755885	0.386168	0.440859	0.546477			0.600509	0.601293	0.894088	0.741854	0.572698	1.01969	0.962867	0.487574	0.797403	0.490008	1.06344	0.709002	0.49958	0.830547
59.458	0.453133	0.426556	0.572586	0.743772	0.325207	0.369396	0.654484	0.404968	0.434945	0.443701	0.613944	0.604422	0.409508	0.499684	0.663219	0.297756	0.631785	0.465904	0.334082	0.203132	0.433312	0.540022	0.529697	0.727013	0.329418	0.365872	0.610493	0.508083	0.735756	0.816604	0.380037	0.402437	0.506673			0.704298	0.624435	0.874019	0.773671	0.536653	0.993422	0.804726	0.518096	0.810648	0.646777	0.876441	0.573767	0.437968	0.837605
60.3	0.535563	0.412998	0.589749	0.753137	0.384429	0.384812	0.681007	0.432934	0.478172	0.510795	0.678524	0.532367	0.376127	0.473112	0.655966	0.303644	0.636374	0.514221	0.366819	0.205241	0.412517	0.467206	0.502658	0.646224	0.342519	0.374864	0.713443	0.482134	0.708766	0.768971	0.405699	0.3865	0.487			0.705398	0.605237	1.06526	0.752567	0.575255	1.02927	0.921661	0.479643	0.871808	0.491701	1.06989	0.719009	0.510076	0.864945
61.142	0.442276	0.411229	0.554595	0.705607	0.363066	0.337754	0.663856	0.433591	0.460203	0.533364	0.642592	0.555933	0.352317	0.620878	0.665544	0.353977	0.622188	0.520746	0.355485	0.184318	0.411836	0.522497	0.485705	0.694164	0.328565	0.384894	0.599812	0.461627	0.680705	0.750594	0.416578	0.418087	0.542317			0.710225	0.649808	0.940776	0.747006	0.609805	0.907324	0.863132	0.557192	0.910714	0.581282	1.0857	0.573006	0.48805	0.849006
61.984	0.599327	0.414332	0.597687	0.6517	0.418343	0.431939	0.66735	0.422182	0.461575	0.515299	0.697406	0.562632	0.379214	0.502655	0.712729	0.344117	0.667621	0.479848	0.350944	0.196495	0.448764	0.597595	0.517062	0.709624	0.355648	0.388682	0.582845	0.466579	0.780187	0.797477	0.367135	0.398592	0.535049			0.702077	0.61531	0.974249	0.724855	0.582147	0.913709	0.915618	0.501582	0.8894	0.521548	0.928572	0.683064	0.444481	0.78546
62.826	0.487843	0.4283	0.571173	0.682119	0.394004	0.382205	0.660969	0.456785	0.475778	0.407579	0.671055	0.606713	0.38466	0.492434	0.707195	0.323752	0.584762	0.496489	0.368009	0.208328	0.414648	0.636684	0.448486	0.657156	0.328112	0.380761	0.662497	0.463581	0.720932	0.712295	0.401598	0.388346	0.500902			0.660328	0.681564	0.944956	0.809596	0.569646	0.958916	0.884083	0.486636	0.840892	0.454017	0.850954	0.704703	0.487669	0.798929
63.668	0.547664	0.402283	0.503934	0.737669	0.405103	0.393349	0.714887	0.428023	0.450774	0.449988	0.627331	0.608723	0.402778	0.513502	0.631985	0.341721	0.6781	0.474855	0.368283	0.20937	0.416087	0.534755	0.483847	0.6583	0.340578	0.389655	0.655153	0.512297	0.711627	0.782688	0.411665	0.403658	0.539983			0.648347	0.626274	0.978613	0.804102	0.568245	0.992897	0.973777	0.501791	0.972809	0.520473	0.898939	0.671883	0.49309	0.807811
64.51	0.50054	0.399203	0.684781	0.740686	0.342455	0.305779	0.752873	0.459677	0.508875	0.431266	0.750935	0.473007	0.39326	0.592504	0.714931	0.359537	0.616514	0.4412	0.395379	0.209214	0.378048	0.58437	0.506227	0.631118	0.35402	0.392203	0.69755	0.474058	0.766772	0.690275	0.409018	0.406747	0.497846			0.74757	0.60084	0.971269	0.831972	0.568961	1.01319	0.867967	0.503901	0.847933	0.481005	1.03351	0.660444	0.520486	0.821355
65.352	0.527561	0.379692	0.622716	0.749924	0.373346	0.392342	0.627689	0.431218	0.479949	0.544183	0.68779	0.48334	0.396032	0.490251	0.626722	0.334424	0.660396	0.435179	0.355898	0.201756	0.405604	0.609913	0.567588	0.675566	0.346204	0.405024	0.628274	0.469852	0.792811	0.812596	0.377619	0.406868	0.487905			0.637051	0.589251	0.952148	0.828677	0.542781	0.889989	0.915045	0.455257	0.882988	0.5055	0.941613	0.714923	0.530797	0.821506
66.194	0.511805	0.383607	0.528754	0.592988	0.330706	0.375046	0.684897	0.405569	0.479921	0.532432	0.584321	0.512177	0.412796	0.480501	0.704761	0.353795	0.623985	0.468921	0.339243	0.21307	0.427254	0.581321	0.528959	0.69582	0.343143	0.383	0.659865	0.485871	0.688451	0.686454	0.395801	0.393419	0.541334			0.611601	0.591255	0.92148	0.770831	0.52333	0.939092	0.908801	0.538141	0.883093	0.486897	0.967309	0.667975	0.569396	0.832528
67.036	0.535328	0.402555	0.552794	0.792292	0.30554	0.387544	0.708191	0.442427	0.49482	0.458225	0.612265	0.66955	0.390267	0.483415	0.665309	0.278295	0.631626	0.438053	0.316973	0.179567	0.41068	0.663048	0.482459	0.546253	0.354753	0.392013	0.583034	0.495128	0.705101	0.728963	0.38583	0.446256	0.598931			0.689951	0.600491	0.891189	0.839611	0.548699	0.97597	0.857399	0.491314	0.967911	0.486939	1.02927	0.75801	0.54627	0.870296
67.878	0.583411	0.386246	0.644263	0.670736	0.36548	0.314998	0.62567	0.391969		0.432334	0.68326	0.610378	0.367103	0.468651	0.694336	0.346121	0.64237	0.451961	0.363229	0.212882	0.393379	0.551851	0.494979	0.595779	0.353925	0.431271	0.669241	0.46628	0.72471	0.710569	0.391235	0.397197	0.496826			0.688992	0.591528	0.938542	0.817161	0.565594	0.923633	0.89315	0.51099	0.873236	0.459758	0.915359	0.739958	0.519118	0.858179
68.72	0.44609	0.442134	0.508745	0.735709	0.364689	0.410483	0.696414	0.431333		0.470795	0.623289	0.510379	0.407072	0.476901	0.671957	0.355432	0.698222	0.457845	0.377457	0.190448	0.426093	0.610455	0.512659	0.698506	0.362109	0.393501	0.62838	0.491519	0.657262	0.719495	0.369893	0.444875	0.538387			0.668245	0.608864	1.0969	0.823894	0.579894	0.912842	0.898447	0.509344	0.908732	0.594597	1.04385	0.635769	0.55775	0.795253
69.562	0.500226	0.400219	0.561684	0.619346	0.377887	0.342078	0.787834	0.443867		0.534072	0.620478	0.537595	0.370646	0.564576	0.726664	0.323394	0.624394	0.457462	0.343802	0.207862	0.413865	0.465108	0.552411	0.728414	0.349023	0.400963	0.556081	0.511918	0.75246	0.701133	0.378704	0.421938	0.501778			0.695821	0.628666	0.942316	0.75778	0.56686	1.01196	0.901793	0.531786	0.782252	0.584137	1.06934	0.643353	0.564239	0.84853
70.404	0.502008	0.397981	0.619834	0.618077	0.355671	0.340707	0.812888	0.432922		0.527619	0.719657	0.540987	0.411089	0.506749	0.72789	0.315674	0.611316	0.481698	0.362819	0.173224	0.408782	0.568832	0.489139	0.630329	0.368955	0.380292	0.663685	0.450093	0.710626	0.741741	0.367397	0.430159	0.56546			0.71681	0.634688	1.00694	0.752503	0.659075	1.02691	0.944833	0.548859	0.806006	0.538567	0.930627	0.703545	0.569449	0.87469
71.246	0.51712	0.413648	0.550917	0.628717	0.308438	0.370769	0.813	0.454103		0.478831	0.678248	0.637555	0.402234	0.556237	0.681337	0.318623	0.646689	0.479571	0.338811	0.184468	0.439638	0.577708	0.478704	0.634003	0.358461	0.407454	0.673556	0.505483	0.740433	0.714982	0.410881	0.420481	0.484537			0.723591	0.627633	1.00127	0.80985	0.594222	0.822268	0.955136	0.500775	0.763324	0.489285	0.97262	0.569404	0.547717	0.869387
72.088	0.527928	0.411148	0.55121	0.79878	0.401777	0.354389	0.798807	0.392917		0.548755	0.644243	0.613169	0.370206	0.505996	0.732495	0.344121	0.656571	0.469448	0.340703	0.187396	0.369798	0.493264	0.534899	0.612968	0.363335	0.414182	0.689191	0.437888	0.660518	0.77333	0.375924	0.430549	0.525408			0.652417	0.641373	1.02395	0.885915	0.535146	1.01862	0.877727	0.493495	0.903032	0.522488	1.06548	0.601223	0.524926	0.875974
72.93	0.505122	0.447347	0.550767	0.743274	0.424311	0.380158	0.698993	0.428951		0.546382	0.697335	0.549968	0.3589	0.543054	0.722546	0.316074	0.61455	0.470219	0.34986	0.186654	0.396485	0.577821	0.497566	0.626409	0.355956	0.402938	0.769574	0.49722	0.697087	0.671433	0.43302	0.427457	0.483742			0.631269	0.613104	0.941546	0.797903	0.572752	0.945622	0.92094	0.482006	0.834924	0.593753	1.02314	0.737757	0.628005	0.834098
73.772	0.539995	0.419526	0.525055	0.716262	0.404958	0.358938	0.753878	0.481445		0.464513	0.633365	0.6173	0.410337	0.41515	0.699496	0.342961	0.594834	0.472104	0.395365	0.181684	0.384358	0.540736	0.4943	0.658242	0.366674	0.423717	0.66469	0.485122	0.726516	0.681128	0.399264	0.47571	0.543628			0.713623	0.625767	0.972355	0.786998	0.527032	0.932694	0.927903	0.529673	0.807339	0.430502	1.00453	0.694747	0.544997	0.829385
74.614	0.475576	0.448595	0.56449	0.664624	0.410431	0.313397	0.67572	0.410685		0.541206	0.664456	0.593649	0.384728	0.488927	0.712234	0.380327	0.574543	0.482609	0.335793	0.183472	0.398156	0.422907	0.496929	0.680409	0.380936	0.393719	0.6642	0.485135	0.747181	0.668187	0.414995	0.423274	0.593981			0.708223	0.612484	0.928488	0.803657	0.497703	1.06039	0.88421	0.525945	0.875472	0.526577	0.765168	0.632901	0.546128	0.804826
75.456	0.539235	0.456163	0.528341	0.662127	0.446891	0.349779	0.750999	0.473567		0.480439	0.641533	0.599404	0.379491	0.605169	0.67472	0.365982	0.64394	0.471275	0.345282	0.193804	0.418714	0.602718	0.529461	0.674044	0.350439	0.426568	0.607635	0.514652	0.731715	0.702149	0.435842	0.444329	0.623713			0.620951	0.595007	0.953018	0.79185	0.52467	0.908933	0.901384	0.520684	0.866553	0.58924	1.01838	0.753913	0.574738	0.838065
76.298	0.493807	0.441224	0.473727	0.756054	0.436893	0.420623	0.784404	0.449865		0.533977	0.664087	0.650123	0.371291	0.546974	0.732438	0.321944	0.601591	0.453457	0.342173	0.196479	0.399541	0.594196	0.475028	0.651381	0.391902	0.416754	0.631413	0.462512	0.743035	0.737373	0.405559	0.452476	0.517			0.676881	0.658604	1.00305	0.783541	0.633549	0.887444	0.911631	0.490161	0.938202	0.638028	0.99026	0.690726	0.550727	0.839521
77.14	0.503835	0.45071	0.636429	0.473842	0.467373	0.340886	0.701872	0.4542		0.503466	0.659369	0.476533	0.383475	0.523492	0.687968	0.329568	0.660739	0.460719	0.351047	0.193389	0.491	0.536942	0.519357	0.59756	0.366278	0.382306	0.688284	0.479506	0.772422	0.678787	0.411444	0.444189	0.523919			0.626953	0.611151	0.988831	0.79478	0.64139	0.923303	0.868394	0.536434	0.870441	0.610591	1.03184	0.618583	0.530937	0.824015
77.982	0.471373	0.48061	0.513252	0.651958	0.447511	0.355563	0.698346	0.387688		0.460713	0.65837	0.640804	0.349941	0.509932	0.622135	0.368703	0.627407	0.498352	0.342407	0.179933	0.367391	0.527312	0.568552	0.604689	0.36961	0.393574	0.683494	0.491214	0.795819	0.729981	0.391008	0.498231	0.497951			0.728304	0.638979	1.00602	0.834145	0.664518	0.90276	0.89578	0.533782	0.800031	0.591825	0.991711	0.676119	0.67668	0.871309
78.824	0.544144	0.436606	0.542188	0.606575	0.461369	0.37601	0.755588	0.406959		0.5609	0.715883	0.586709	0.372019	0.46492	0.785176	0.363473	0.603846	0.513467	0.365771	0.186753	0.405975	0.484775	0.533011	0.60638	0.386088	0.410111	0.688433	0.497492	0.706867	0.752554	0.451101	0.471386	0.533787			0.662284	0.642665	1.02024	0.851978	0.647918	0.996958	0.874187	0.526688	0.891254	0.64413	0.930421	0.687681	0.587735	0.873717
79.666	0.485675	0.445969	0.6075	0.617705	0.44771	0.396765	0.808254	0.402987		0.468946	0.606748	0.526905	0.389146	0.559544	0.695576	0.370744	0.695673	0.494019	0.354128	0.213127	0.37468	0.47068	0.497166	0.61612	0.352139	0.442266	0.666098	0.421787	0.718712	0.72518	0.438784	0.462403	0.530188			0.614646	0.625019	1.00428	0.865637	0.623745	1.0221	0.92659	0.535198	0.741354	0.674915	0.995795	0.694633	0.5419	0.872496
80.508	0.594703	0.480315	0.597049	0.700797	0.470674	0.384946	0.699573	0.441033		0.568413	0.614953	0.513871	0.361076	0.532298	0.704687	0.317792	0.636237	0.497126	0.326533	0.190422	0.467945	0.51639	0.494134	0.690309	0.395932	0.427821	0.629085	0.54531	0.723471	0.768315	0.465144	0.445182	0.54327			0.730013	0.648252	0.898333	0.850181	0.549141	0.952298	0.913401	0.561263	0.858563	0.68783	1.07459	0.711965	0.560508	0.838529
81.35	0.535869	0.452633	0.51095	0.589323	0.461415	0.349087	0.702598	0.421057		0.535779	0.648803	0.612334	0.400904	0.619735	0.63284	0.406218	0.615423	0.528143	0.345192	0.207666	0.484353	0.676766	0.537075	0.713791	0.365543	0.423422	0.662117	0.508823	0.752178	0.78662	0.443305	0.4757	0.57986			0.638664	0.64772	0.943396	0.84405	0.585249	1.00537	0.907274	0.525055	0.786494	0.632239	0.884645	0.727395	0.51981	0.903368
82.192	0.536243	0.479768	0.554899	0.728713	0.418058	0.383663	0.751909	0.456416		0.568361	0.696026	0.609473	0.367427	0.568104	0.760678	0.360285	0.652647	0.52564	0.339012	0.211884	0.437179	0.695883	0.526739	0.716293	0.377982	0.439875	0.655421	0.453368	0.739434	0.750316	0.425709	0.50027	0.581345			0.647228	0.677862	0.92885	0.794173	0.579928	0.961993	0.925903	0.551191	0.804059	0.714324	0.997162	0.71669	0.58501	0.867481
83.034	0.560177	0.454017	0.507401	0.649762	0.472199	0.322122	0.718269	0.422769		0.532911	0.630003	0.665085	0.341166	0.451009	0.672195	0.384456	0.688496	0.561914	0.363311	0.185478	0.36858	0.630877	0.537608	0.673053	0.369639	0.418169	0.662866	0.500551	0.75329	0.731316	0.390602	0.413655	0.539772			0.672904	0.616954	0.933653	0.848694	0.62333	0.932993	0.869413	0.531123	0.816492	0.72184	0.831684	0.633541	0.65719	0.923362
83.876	0.494198	0.443358	0.652791	0.647658	0.429758	0.419195	0.730938	0.409653		0.553446	0.678434	0.609752	0.347602	0.575453	0.72516	0.34312	0.662284	0.532306	0.38126	0.201747	0.390726	0.68918	0.568591	0.676792	0.417623	0.42647	0.668949	0.545997	0.699697	0.713916	0.462957	0.460961	0.558005			0.693208	0.656635	0.965713	0.806866	0.663815	0.931941	0.899784	0.514876	0.914869	0.709108	0.977034	0.679675	0.635157	0.869484
84.718	0.582243	0.46153	0.568961	0.675433	0.452492	0.338694	0.78091	0.448129		0.527118	0.658756	0.490536	0.375581	0.444148	0.66098	0.379957	0.637982	0.559596	0.345958	0.220578	0.408091	0.659051	0.550309	0.626599	0.409812	0.438543	0.66642	0.508386	0.734659	0.72392	0.421485	0.467349	0.608422			0.666435	0.624582	0.947958	0.770847	0.597157	0.948504	0.795617	0.555461	0.83418	0.673255	0.92904	0.619792	0.572829	0.85129
85.56	0.541425	0.460789	0.609236	0.48327	0.438995	0.347188	0.769622	0.443794		0.481114	0.709756	0.650482	0.420016	0.559201	0.633426	0.352611	0.655678	0.57019	0.367376	0.203728	0.41152	0.627697	0.493326	0.573934	0.384859	0.424769	0.651573	0.502081	0.697875	0.742888	0.496639	0.506432	0.591321			0.70934	0.647335	0.953443	0.792227	0.689835	0.957346	0.924017	0.507713	0.880103	0.691266	0.922942	0.6102	0.632608	0.893645
86.402	0.526071	0.459216	0.642766	0.568409	0.355816	0.359716	0.717245	0.414771		0.421543	0.720622	0.528895	0.352719	0.482926	0.745171	0.362447	0.629384	0.568832	0.366179	0.243476	0.376045	0.630889	0.523809	0.751178	0.391374	0.420544	0.655447	0.476622	0.666154	0.694252	0.4326	0.48078	0.546731			0.663516	0.653698	1.00276	0.760866	0.67535	0.933704	0.924127	0.584545	0.88143	0.623461	0.887378	0.613023	0.640359	0.894381
87.244	0.505471	0.467775	0.503288	0.554372	0.337103	0.371788	0.754351	0.450406		0.508569	0.655124	0.658662	0.427691	0.538344	0.700012	0.317367	0.708813	0.556381	0.363036	0.214478	0.420843	0.567649	0.553963	0.692544	0.369538	0.431912	0.66976	0.505617	0.657739	0.746196	0.430709	0.507309	0.494531			0.731361	0.637463	0.957525	0.825845	0.606969	0.939782	0.974008	0.528359	0.89509	0.733247	0.905378	0.660173	0.539832	0.889763
88.086	0.640197	0.467531	0.55329	0.589999	0.359281	0.353983	0.742161	0.459178		0.353164	0.660382	0.599778	0.41441	0.53001	0.779182	0.36011	0.601754	0.599298	0.376432	0.227117	0.355533	0.70114	0.520834	0.694785	0.388743	0.446072	0.671934	0.473436	0.693747	0.733108	0.451622	0.49671	0.520754			0.674356	0.673925	0.994353	0.792622	0.606584	0.942489	0.964743	0.553784	0.846226	0.733408	0.829161	0.659274	0.615601	0.864304
88.928	0.611802	0.464122	0.666523	0.665496	0.334773	0.376484	0.698499	0.409005		0.566701	0.682707	0.496102	0.377826	0.468452	0.717804	0.351826	0.616882	0.567922	0.36867	0.20734	0.379537	0.668001	0.579083	0.755219	0.398753	0.420878	0.62927	0.532964	0.672787	0.69835	0.444388	0.481791	0.532514			0.736594	0.645417	0.988038	0.775448	0.692852	0.876909	0.847437	0.583585	0.945083	0.77899	0.777963	0.664916	0.577224	0.888818
89.77	0.568426	0.473765	0.605044	0.633847	0.380993	0.372499	0.798992	0.450242		0.422588	0.673852	0.629951	0.391412	0.523356	0.665205	0.345658	0.676613	0.594195	0.370754	0.236134	0.394217	0.619047	0.568144	0.675489	0.393161	0.438197	0.684503	0.48427	0.69743	0.754471	0.477493	0.521458	0.462877			0.614947	0.681785	0.90091	0.723828	0.601365	1.0296	0.922784	0.560325	0.857584	0.794573	1.0228	0.659253	0.596164	0.904945
90.612	0.54834	0.509178	0.658996	0.526078	0.319084	0.30731	0.74876	0.474436		0.530799	0.673305	0.634827	0.383589	0.465514	0.769236	0.338345	0.648663	0.533849	0.389846	0.230772	0.37249	0.693172	0.585427	0.705286	0.378286	0.437903	0.665571	0.471711	0.733304	0.73897	0.447706	0.542947	0.551201			0.656882	0.655182	1.01344	0.750251	0.678944	0.996734	0.895614	0.560513	0.887058	0.697384	0.900945	0.757838	0.556892	0.899249
91.454	0.51028	0.451132	0.606233	0.547957	0.342899	0.387277	0.815601	0.436717		0.458354	0.655805	0.549624	0.397288	0.521756	0.783544	0.360653	0.662785	0.578095	0.39665	0.239805	0.424482	0.862135	0.475526	0.688957	0.383739	0.448922	0.638963	0.478804	0.743795	0.718017	0.461153	0.503648	0.552035			0.713354	0.615659	0.94879	0.774821	0.686558	1.01595	0.860058	0.521593	0.889371	0.756561	0.9618	0.729148	0.609559	0.85707
92.296	0.504378	0.472376	0.55507	0.539437	0.29788	0.391546	0.824608	0.424056		0.510681	0.68377	0.537045	0.375487	0.490387	0.792599	0.382912	0.726632	0.567681	0.340363	0.23977	0.393444	0.683653	0.64186	0.66185	0.364685	0.447215	0.695803	0.485111	0.746128	0.703571	0.461933	0.511496	0.53109			0.692859	0.652652	0.888606	0.727601	0.723924	0.990612	0.86946	0.53914	0.863901	0.74268	1.04838	0.650765	0.622502	0.841281
93.138	0.55834	0.470508	0.617927	0.644428	0.37331	0.356025	0.812948	0.441438		0.44421	0.68177	0.621689	0.400396	0.450696	0.759569	0.388518	0.733454	0.590805	0.346172	0.233793	0.448244	0.617037	0.554169	0.686954	0.382871	0.452679	0.71025	0.532792	0.653991	0.666908	0.423909	0.485903	0.589144			0.645415	0.628439	0.936494	0.713908	0.655734	1.06349	0.828966	0.561831	0.870481	0.720864	0.882862	0.751748	0.579021	0.841216
93.98	0.548859	0.452178	0.515791	0.668116	0.382159	0.273249	0.853007	0.479278		0.43751	0.635313	0.732558	0.411451	0.580897	0.717309	0.374381	0.753795	0.574159	0.341493	0.217732	0.429132	0.655436	0.490965	0.696833	0.382968	0.450562	0.677376	0.474725	0.702547	0.783241	0.407147	0.51059	0.591705			0.647902	0.650171	0.877306	0.72206	0.673134	1.07581	0.811928	0.509524	0.836111	0.708853	0.907533	0.74984	0.602705	0.826161
94.822	0.502586	0.45704	0.540607	0.616627	0.324957	0.398977	0.728792	0.478718		0.487651	0.642978	0.593993	0.354269	0.583133	0.81924	0.359536	0.614803	0.565755	0.361981	0.22459	0.32455	0.865887	0.61193	0.660603	0.380366	0.43799	0.674957	0.511047	0.733947	0.712911	0.441073	0.530587	0.624189			0.653716	0.668502	0.833547	0.72866	0.617614	1.23471	0.904533	0.543015	0.818472	0.692534	0.795495	0.663334	0.568653	0.876128
95.664	0.580885	0.471183	0.627943	0.492219	0.384122	0.321603	0.88071	0.535578		0.453891	0.666494	0.598365	0.402081	0.517511	0.73102	0.310072	0.686036	0.590929	0.392451	0.246931	0.422208	0.569038	0.53131	0.678541	0.386234	0.469621	0.66421	0.505666	0.777692	0.701762	0.492976	0.48705	0.57008			0.673526	0.673483	0.932953	0.680182	0.607862	1.17788	0.937359	0.577698	0.888373	0.738398	0.857665	0.622878	0.635701	0.859571
96.506	0.549243	0.479831	0.663032	0.575454	0.349996	0.409139	0.822181	0.493797		0.528246	0.759393	0.549448	0.437054	0.472958	0.706886	0.376376	0.680144	0.60921	0.360913	0.231075	0.368949	0.735411	0.526511	0.813127	0.38898	0.457509	0.644414	0.474903	0.694837	0.681489	0.465567	0.508386	0.530087			0.64955	0.657593	0.988002	0.733995	0.729142	1.31179	0.947127	0.609375	0.866083	0.684102	0.839595	0.685533	0.54293	0.856197
97.348	0.523335	0.488068	0.606255	0.553414	0.423386	0.339687	0.790331	0.462117		0.519885	0.775277	0.608794	0.397025	0.55241	0.721495	0.302503	0.677385	0.597688	0.345466	0.220308	0.387577	0.753729	0.505628	0.674562	0.397271	0.449436	0.613228	0.511743	0.715587	0.692008	0.503361	0.504767	0.627203			0.643398	0.676642	0.863278	0.70052	0.650168	1.07772	0.869307	0.552547	0.881685	0.754445	0.950523	0.760458	0.669932	0.85199
98.19	0.564421	0.444906	0.597856	0.608507	0.40035	0.300101	0.784862	0.445833		0.536386	0.674384	0.656769	0.394629	0.554908	0.668166	0.348814	0.730125	0.6027	0.376309	0.228747	0.370593	0.721013	0.586869	0.695051	0.394719	0.447797	0.673281	0.51008	0.638227	0.762219	0.44914	0.492109	0.551445			0.646526	0.671534	0.872181	0.751754	0.644274	1.18097	0.944345	0.566472	0.913269	0.824087	0.975916	0.729986	0.635854	0.841626
99.032	0.542537	0.47675	0.531888	0.567873	0.414454	0.373155	0.798034	0.470919		0.52008	0.704976	0.618374	0.33569	0.512134	0.791488	0.352167	0.655016	0.639696	0.399471	0.204459	0.409101	0.771619	0.586257	0.756102	0.390583	0.433762	0.630016	0.460326	0.734312	0.768589	0.474894	0.488748	0.546125			0.626042	0.659584	0.909472	0.769664	0.660794	1.13235	0.868665	0.539396	0.911743	0.780686	0.780131	0.650689	0.611797	0.860835
99.874	0.479078	0.527254	0.53105	0.646352	0.418423	0.421939	0.767522	0.563095		0.512008	0.6654	0.568068	0.431857	0.574087	0.738959	0.338841	0.729462	0.626033	0.378936	0.203205	0.406314	0.676331	0.577091	0.665362	0.401316	0.454216	0.669111	0.483926	0.693325	0.684323	0.482373	0.482862	0.546592			0.652812	0.660499	0.972224	0.709938	0.699543	1.10173	0.970988	0.584741	0.92332	0.771633	0.916779	0.648017	0.589534	0.853524
100.716	0.544251	0.484577	0.53612	0.550445	0.385875	0.367144	0.774639	0.46924		0.492752	0.662675	0.562756	0.376024	0.570522	0.772067	0.331866	0.641661	0.61493	0.367804	0.218981	0.488961	0.774398	0.577157	0.710601	0.41656	0.486272	0.66623	0.492194	0.771135	0.666583	0.47811	0.523782	0.592375			0.656123	0.688556	0.953042	0.76606	0.64243	1.10883	0.908792	0.534877	0.841623	0.698745	0.89245	0.670824	0.61579	0.861747
101.558	0.562503	0.455606	0.635642	0.534545	0.434692	0.37494	0.862047	0.449569		0.53721	0.734504	0.471331	0.367307	0.545438	0.713351	0.339514	0.678598	0.640941	0.365888	0.231675	0.388737	0.732654	0.549662	0.755807	0.393517	0.455628	0.67252	0.462685	0.807514	0.7721	0.503203	0.494606	0.567551			0.661255	0.64799	0.995603	0.686857	0.675902	1.01466	1.05773	0.585661	0.924334	0.724241	0.810203	0.757867	0.58743	0.903104
102.4	0.544599	0.482712	0.541058	0.456294	0.40553	0.403718	0.843533	0.516791		0.552499	0.679889	0.660566	0.414868	0.536462	0.804291	0.365338	0.71212	0.644947	0.367299	0.223028	0.407738	0.583262	0.573009	0.773286	0.416548	0.471795	0.643609	0.476771	0.775236	0.733282	0.485078	0.50301	0.626733			0.739771	0.638099	0.992041	0.747201	0.698246	1.16452	0.868753	0.555059	0.879127	0.817805	0.776733	0.756408	0.515983	0.831579
103.242	0.520396	0.516568	0.519319	0.491235	0.496442	0.420308	0.815474	0.461982		0.413842	0.720819	0.638671	0.427118	0.450206	0.784383	0.358754	0.736735	0.647347	0.419908	0.215299	0.343849	0.734212	0.541804	0.881145	0.404482	0.488246	0.652109	0.496211	0.66145	0.710167	0.477185	0.473191	0.590615			0.649507	0.645993	0.947654	0.723594	0.636599	1.11995	0.944202	0.600576	0.887292	0.73982	0.771936	0.668629	0.63522	0.847177
104.084	0.461496	0.471856	0.581046	0.643107	0.434451	0.371272	0.801623			0.383019	0.686098	0.46164	0.395384	0.57737	0.75475	0.370835	0.672927	0.645299	0.37479	0.222644	0.411362	0.6545	0.572502	0.760093	0.417748	0.487332	0.671938	0.436054	0.737555	0.743795	0.465	0.498894	0.555211			0.717108	0.701458	0.911108	0.721845	0.732625	1.03019	1.028	0.56378	0.852859	0.819154	0.990697	0.829065	0.602634	0.887686
104.926	0.467538	0.48538	0.603609	0.587567	0.46757	0.382876	0.847938			0.452627	0.60842	0.498011	0.44474	0.494096	0.742043	0.372691	0.66572	0.607693	0.371493	0.22245	0.464301	0.837868	0.553044	0.710576	0.394965	0.465823	0.657993	0.473216	0.773163	0.677062	0.459959	0.518877	0.586807			0.69676	0.658428	1.02235	0.721176	0.840519	1.22045	0.921711	0.586323	0.857114	0.821834	0.988386	0.742894	0.590616	0.87131
105.768	0.537196	0.503824	0.629791	0.603226	0.465304	0.381835	1.00459			0.454575	0.672092	0.555246	0.393038	0.496502	0.74202	0.33629	0.678217	0.66527	0.420786	0.233844	0.452741	0.743216	0.545295	0.766607	0.401779	0.462379	0.617139	0.511851	0.675003	0.639042	0.519482	0.515208	0.602954			0.646398	0.648882	0.955427	0.720494	0.674638	1.10483	0.94694	0.565997	0.990442	0.740037	0.886314	0.675281	0.658845	0.957776
106.61	0.59142	0.524188	0.640017	0.571358	0.466326	0.414443	0.890433			0.548427	0.705158	0.528123	0.407419	0.480598	0.712435	0.391138	0.66539	0.627248	0.387016	0.205872	0.413376	0.72871	0.552561	0.733516	0.42233	0.466389	0.650141	0.489255	0.762215	0.690099	0.48867	0.540454	0.558182			0.713237	0.685408	0.96087	0.727509	0.675161	1.07863	0.941373	0.568938	0.894507	0.808905	0.881578	0.783361	0.651302	0.89173
107.452	0.544441	0.474491	0.599099	0.665304	0.433599	0.411984	0.835528			0.48955	0.637787	0.709597	0.422555	0.451899	0.759838	0.356123	0.648177	0.624532	0.385489	0.230921	0.427417	0.76862	0.53196	0.79927	0.415655	0.465013	0.620541	0.462303	0.701846	0.658802	0.494137	0.500539	0.54809			0.676588	0.65486	0.952588	0.711804	0.737216	0.994903	0.871477	0.594651	0.9569	0.806663	0.866313	0.782775	0.709429	0.852279
108.294	0.550597	0.49818	0.540696	0.746764	0.460543	0.357474	0.801761			0.425597	0.64699	0.5973	0.381023	0.542269	0.746498	0.358099	0.649281	0.639738	0.396294	0.227724	0.416864	0.78744	0.57101	0.684749	0.427175	0.477285	0.634673	0.546701	0.706791	0.727295	0.498498	0.534437	0.610236			0.7154	0.6887	0.851359	0.7305	0.718639	1.18472	0.96613	0.565013	0.851866	0.779139	1.03869	0.832498	0.626467	0.924689
109.136	0.512336	0.531119	0.674181	0.656782	0.423431	0.326144	0.8456			0.495909	0.621497	0.521923	0.405582	0.490024	0.695826	0.356168	0.659498	0.709444	0.358141	0.215302	0.393462	0.644124	0.518347	0.681901	0.426553	0.472136	0.681916	0.448901	0.764393	0.758648	0.459225	0.502791	0.549678			0.657261	0.659253	0.909908	0.78923	0.693108	1.15756	0.944613	0.599408	0.896157	0.819394	0.894787	0.740097	0.641246	0.927155
109.978	0.530785	0.519939	0.564718	0.708652	0.43476	0.371776	0.848114			0.549684	0.633514	0.562111	0.41928	0.473789	0.777535	0.337603	0.720675	0.676554	0.378671	0.21283	0.420111	0.650859	0.527637	0.755677	0.441132	0.452868	0.642832	0.501657	0.744152	0.709399	0.436523	0.511001	0.52769			0.670351	0.675839	0.97	0.791383	0.715294	1.17893	0.950438	0.634306	0.85877	0.754428	0.831729	0.769942	0.64237	0.907079
110.82	0.504267	0.498961	0.525112	0.693378	0.444874	0.396819	0.889255			0.432633	0.629046	0.663665	0.434705	0.555053	0.750696	0.341486	0.711937	0.64734	0.407051	0.22467	0.471878	0.71224	0.532826	0.769557	0.416725	0.446963	0.683849	0.435023	0.684051	0.787942	0.49709	0.495512	0.563027			0.658983	0.679243	0.884591	0.753104	0.739053	1.20655	0.900446	0.573347	0.857223	0.805726	0.833499	0.837268	0.716513	0.904099
111.662	0.529832	0.513451	0.530718	0.522481	0.379562	0.431281	0.858763			0.494403	0.56837	0.562112	0.431961	0.56088	0.71647	0.370967	0.635853	0.666613	0.393968	0.217806	0.434908	0.654793	0.57743	0.700191	0.424225	0.448399	0.726952	0.501657	0.66518	0.708723	0.491182	0.484444	0.552472			0.69421	0.68603	0.933623	0.787444	0.678403	1.24141	0.967191	0.574234	0.878505	0.803559	0.962115	0.76522	0.651511	0.929835
112.504	0.507482	0.544616	0.586391	0.639083	0.475907	0.374177	0.885365			0.440227	0.5864	0.556115	0.421465	0.563685	0.771582	0.370173	0.618858	0.639379	0.407561	0.207998	0.379377	0.730532	0.537181	0.792262	0.421167	0.447633	0.653138	0.481265	0.707747	0.743847	0.502264	0.488129	0.562167			0.760913	0.69719	0.959463	0.703214	0.696609	1.18547	1.02834	0.541209	0.873382	0.742827	0.91417	0.87284	0.63798	0.893829
113.346	0.471203	0.511571	0.595166	0.58635	0.561242	0.399397	0.897389			0.47363	0.616253	0.512377	0.406392	0.547579	0.784562	0.361606	0.678715	0.637548	0.387369	0.210995	0.390932	0.777705	0.538106	0.71798	0.432946	0.423668	0.703728	0.469617	0.768598	0.744389	0.474621	0.527744	0.571806			0.750707	0.679383	0.845443	0.741838	0.747061	1.16927	0.971252	0.580661	0.885575	0.762166	0.779949	0.789489	0.655645	0.932309
114.188	0.522206	0.551827	0.566061	0.471617	0.413013	0.4116	0.819829			0.506618	0.635136	0.64446	0.452908	0.500578	0.83856	0.32493	0.66518	0.651223	0.389033	0.214117	0.471753	0.707862	0.550012	0.684454	0.428585		0.650597	0.460079	0.71583	0.755498	0.49767	0.518412	0.575875			0.698424	0.712833	0.974507	0.808917	0.667937	1.13548	0.973729	0.564437	0.914873	0.816897	0.76104	0.780811	0.62967	0.920246
115.03	0.540136	0.553474	0.527052	0.66601	0.465455	0.399586	0.87165			0.524863	0.556645	0.586046	0.44671	0.535835	0.749657	0.359523	0.670483	0.648744	0.380114	0.183071	0.405925	0.834561	0.541406	0.6901	0.441623		0.669838	0.502897	0.721361	0.708569	0.484678	0.452937	0.53567			0.653499	0.716893	0.876284	0.754297	0.725548	1.34624	0.977004	0.594667	0.866028	0.876955	0.855392	0.812962	0.652507	0.92119
115.872	0.518461	0.550417	0.578906	0.600584	0.458792	0.400682	0.832365			0.525221	0.632432	0.619424	0.420084	0.594642	0.796269	0.341573	0.733273	0.629205	0.405191	0.212618	0.41331	0.647186	0.560539	0.759236	0.425581		0.691263	0.422893	0.736887	0.810403	0.503424	0.472644	0.645031			0.774923	0.687281	1.03948	0.780947	0.71677	1.08343	0.936759	0.549569	0.867911	0.80005	0.783208	0.854005	0.574787	0.940485
116.714	0.511037	0.569963	0.489787	0.811079	0.455082	0.380644	0.838305			0.472467	0.649409	0.602677	0.435767	0.573675	0.722229	0.352228	0.638911	0.623443	0.405025	0.210964	0.391253	0.722685	0.560264	0.739523	0.410003		0.668843	0.440895	0.705301	0.652429	0.481879	0.499224	0.572555			0.707568	0.708194	0.860579	0.743491	0.721216	1.21117	0.926651	0.530743	0.903801	0.782171	0.763409	0.778161	0.659935	0.993921
117.556	0.478811	0.570308	0.693151	0.630052	0.400519	0.399543	0.86505			0.501787	0.633165	0.482775	0.421663	0.523264	0.717526	0.366855	0.681225	0.633399	0.379873	0.211501	0.40903	0.640628	0.569476	0.71022	0.412401		0.655554	0.500213	0.747605	0.758462	0.438642	0.495849	0.631754			0.809181	0.654393	0.93251	0.724808	0.746663	1.22617	0.929551	0.568377	0.825303	0.696791	0.780867	0.870019	0.616427	0.953626
118.398	0.51451	0.577044	0.567376	0.690278	0.444039	0.383507	0.891323			0.459381	0.671333	0.572438	0.463832	0.473191	0.831263	0.370659	0.676592	0.591062	0.350639	0.231322	0.422729	0.658088	0.53984	0.738987	0.440445		0.694742	0.50123	0.741304	0.790433	0.443362	0.478833	0.574191			0.675414	0.696286	0.964566	0.763965	0.739403	1.25711	0.942656	0.622966	0.88218	0.77695	0.889513	0.734577	0.64419	0.970887
119.24	0.466907	0.598441	0.598218	0.737773	0.413608	0.391614	0.810476			0.547838	0.637106	0.534744	0.408061	0.586942	0.771429	0.335165	0.671686	0.631685	0.378447	0.22287	0.487003	0.739576	0.581292	0.685745	0.417083		0.663842	0.500802	0.712167	0.728444	0.509435	0.482969	0.545959			0.727547	0.651565	0.858417	0.758816	0.738601	1.18803	0.992079	0.553574	0.874987	0.71757	0.814365	0.738658	0.645288	0.983298
120.082	0.561467	0.594958	0.589917	0.519601	0.498065	0.404059	0.838145			0.528323	0.605503	0.553323	0.442155	0.48476	0.815811	0.313839	0.676311	0.619302	0.381219	0.214519	0.475989	0.735222	0.545057	0.701237	0.431787		0.694795	0.509524	0.702083	0.748405	0.491036	0.494796	0.620896			0.765517	0.667581	0.90958	0.775072	0.705723	1.3118	1.02207	0.626779	0.934365	0.726514	0.796758	0.766321	0.546693	0.928832
120.924	0.510169	0.565053	0.664926	0.659236	0.458029	0.465039	0.887461			0.502702	0.581049	0.610774	0.411979	0.502641	0.69567	0.338113	0.71213	0.608503	0.378133	0.197896	0.481451	0.634487	0.609822	0.708509	0.424501		0.732932	0.445955	0.731205	0.78335	0.472659	0.483935	0.596312			0.819929	0.677221	0.873539	0.821616	0.738453	1.36353	0.904186	0.634504	0.849751	0.743079	0.93891	0.774908	0.460171	0.961962
121.766	0.650112	0.565545	0.592378	0.577932	0.484607	0.407058	0.820604			0.455161	0.591695	0.60303	0.486835	0.550965	0.75077	0.398046	0.713714	0.617499	0.382374	0.210024	0.481769	0.698249	0.615565	0.704842	0.429047		0.624612	0.520231	0.799718	0.672731	0.464929	0.519725	0.622672			0.804199	0.688263	0.815519	0.788562	0.722002	1.20579	1.01612	0.612944	0.856385	0.762933	0.927657	0.816747	0.457351	0.910141
122.608	0.449284	0.598158	0.505638	0.72864	0.453079	0.395031	0.743431			0.565434	0.680681	0.596137	0.461405	0.498156	0.773842	0.330092	0.695718	0.639024	0.406244	0.214294	0.498693	0.638515	0.607182	0.659329	0.419277		0.669809	0.505867	0.820988	0.731743	0.518713	0.543742	0.590727			0.708714	0.657843	0.981495	0.794479	0.757835	1.23533	0.925709	0.608362	0.929559	0.681162	0.824945	0.835454	0.393765	0.906442
123.45	0.564411	0.632687	0.650471	0.710148	0.492349	0.375357	0.866666			0.503097	0.691151	0.471708	0.422174	0.505165	0.800495	0.349472	0.712252	0.655474	0.401657	0.200496	0.456049	0.686029	0.586668	0.685912	0.39569		0.629469	0.453231	0.75998	0.735823	0.439496	0.520522	0.654441			0.741859	0.627414	0.960805	0.820142	0.714999	1.26783	1.03844	0.610534	0.985051	0.707699	0.797341	0.840466	0.450792	0.973395
124.292	0.580202	0.568877	0.514276	0.582685	0.413133	0.396143	0.883646			0.615687	0.654967	0.502039	0.432997	0.453984	0.74744	0.368242	0.724584	0.650647	0.387512	0.204874	0.387287	0.71102	0.571091	0.685851	0.426439		0.651199	0.462962	0.729219	0.669023	0.46342	0.506347	0.681903			0.749219	0.664555	0.931944	0.788707	0.766073	1.25578	0.960395	0.605763	0.905346	0.775066	0.896702	0.822021	0.392705	0.959206
125.134	0.538785	0.573356	0.527289	0.771598	0.472403	0.407798	0.865108			0.534394	0.590527	0.637495	0.450398	0.556471	0.744026	0.392599	0.65476	0.657092	0.393652	0.214721	0.472522	0.660532	0.544259	0.794335	0.42545		0.620746	0.501178	0.760518	0.760917	0.463596	0.478688	0.613323			0.677975	0.726742	1.0278	0.814573	0.739691	1.26661	0.996867	0.639654	0.851	0.748773	0.742724	0.843743	0.340525	0.970488
125.976	0.59181	0.579727	0.613075	0.663737	0.465255	0.390071	0.802483			0.516962	0.565295	0.57482	0.460018	0.492542	0.723695	0.344127	0.641217	0.635343	0.375798	0.211605	0.474821	0.781616	0.560302	0.730255	0.429204		0.657275	0.55393	0.778527	0.74608	0.454027	0.52834	0.703561			0.728355	0.667598	1.00612	0.889963	0.729452	1.32121	0.951898	0.604728	0.899935	0.725644	0.854977	0.821595	0.448272	0.928962
126.818	0.542203	0.622138	0.520581	0.723767	0.462654	0.388082	0.90045			0.558841	0.571134	0.580272	0.517429	0.530374	0.729655	0.379244	0.61836	0.603538	0.386285	0.199655	0.437585	0.723038	0.524432	0.784782	0.412406		0.67604	0.524248	0.778586	0.780698	0.433591	0.522937	0.608906			0.72738	0.681528	0.979972	0.909108	0.768476	1.21481	0.971183	0.617599	0.915759	0.789912	0.827175	0.901803	0.466588	0.943981
127.66	0.567468	0.612323	0.670086	0.612493	0.469853	0.414127	0.78257			0.50341	0.56946	0.62238	0.520096	0.483167	0.739639	0.377619	0.699279	0.58698	0.384443	0.18214	0.434284	0.619742	0.583622	0.719423	0.419749		0.633705	0.45191	0.679697	0.720216	0.457317	0.504415	0.635896			0.705249	0.678642	0.896345	0.895799	0.720991	1.2559	0.971239	0.611751	0.883759	0.815997	0.842554	0.839639	0.449674	0.912803
128.502	0.521676	0.581375	0.465847	0.485014	0.449501	0.407729	0.826614			0.463332	0.544721	0.646989	0.463745	0.447336	0.72335	0.367165	0.657853	0.598244	0.366537	0.179991	0.437418	0.600497	0.599677	0.844821	0.430338		0.598928	0.509873	0.733533	0.757419	0.441694	0.517015	0.62329			0.726645	0.683061	0.95327	0.895571	0.778388	1.28307	1.04663	0.638241	0.935325	0.745273	0.873908	0.845874	0.600019	0.91773
129.344	0.602918	0.614593	0.551895	0.660543	0.499017	0.450872	0.875633			0.47422	0.616059	0.555556	0.540446	0.535252	0.699989	0.387949	0.722207	0.63959	0.406257	0.199192	0.509053	0.683337	0.548843	0.72456	0.423013		0.628786	0.50506	0.800037	0.705112	0.424402	0.486969	0.613243			0.69089	0.651523	0.951618	0.906397	0.752649	1.2757	1.03285	0.632444	0.962092	0.68794	0.910885	0.894725	0.440895	0.94148
130.186	0.499852	0.643069	0.579812	0.554089	0.469849	0.395015	0.832357			0.520341	0.616298	0.587984	0.46426	0.476704	0.719005	0.383653	0.629757	0.602976	0.396725	0.216023	0.42842	0.649736	0.573881	0.730943	0.435055		0.614468	0.562714	0.78909	0.702773	0.440555	0.508605	0.687347			0.740334	0.668793	0.967944	0.892458	0.743465	1.2336	0.99264	0.558917	0.863816	0.743387	0.926467	0.865877	0.46005	0.967579
131.028	0.529444	0.629192	0.692729	0.667123	0.541422	0.457884	0.920288			0.541834	0.540891	0.556378	0.466185	0.490005	0.875479	0.372576	0.665619	0.609384	0.38288	0.201352	0.443183	0.582051	0.591512	0.710596	0.419692		0.617608	0.51448	0.739607	0.669251	0.489312	0.49717	0.590075			0.634729	0.675617	0.925652	0.872572	0.688738	1.27273	0.923097	0.632578	0.831372	0.852324	0.834508	0.819721	0.477834	0.935762
131.87	0.546506	0.589556	0.605501	0.581329	0.508153	0.397222	0.896546			0.55115	0.614656	0.516927	0.489242	0.545517	0.804591	0.366225	0.673959	0.586581	0.401688	0.209929	0.390073	0.734947	0.536793	0.715292	0.415794		0.647494	0.520375	0.750619	0.696994	0.476176	0.490869	0.707766			0.726195	0.668433	1.05109	0.8874	0.68819	1.32692	1.00423	0.612903	0.869836	0.718457	0.906575	0.734561		0.984274
132.712	0.515393	0.604752	0.730343	0.583594	0.545084	0.413179	0.889158			0.586813	0.51116	0.663019	0.432443	0.513442	0.755018	0.353959	0.721725	0.563804	0.383996	0.204245	0.398435	0.65112	0.521358	0.656761	0.424034		0.665967	0.4898	0.846872	0.643742	0.432071	0.513158	0.65257			0.633395	0.676867	0.965903	0.824142	0.733776	1.23847	1.00224	0.596897	0.898398	0.814094	0.973487	0.7966		0.945434
133.554	0.439799	0.613537	0.55568	0.700388	0.487437	0.363052	0.830539			0.528067	0.63957	0.641847	0.452935	0.478229	0.722266	0.379833	0.682788	0.571545	0.382653	0.237566	0.470186	0.719482	0.518675	0.725446	0.412894		0.693826	0.442488	0.756075	0.744199	0.477305	0.49755	0.562153			0.70272	0.656253	0.95173	0.882978	0.751606	1.33061	1.00951	0.60568	0.832144	0.834941	0.917235	0.837031		0.95389
134.396	0.511502	0.587293	0.580067	0.682771	0.501547	0.475743	0.841405			0.517766	0.655325	0.645387	0.488834	0.552872	0.75999	0.423056	0.685531	0.556607	0.355951	0.202841	0.390734	0.614425	0.531817	0.719201	0.426365		0.706531	0.484248	0.770024	0.823986	0.453478	0.465735	0.5962			0.664534	0.660687	0.979434	0.840608	0.80389	1.18538	1.01853	0.578956	1.00952	0.704588	0.98447	0.836525		0.943225
135.238	0.53061	0.630975	0.5814	0.504745	0.532333	0.425801	0.779207			0.535981	0.613177	0.60254	0.540412	0.421767	0.763751	0.374829	0.699385	0.555385	0.417259	0.231204	0.478945	0.793265	0.566123	0.755409	0.444605		0.707246	0.48075	0.717787	0.722262	0.481677	0.47704	0.676053			0.613947	0.635452	0.929134	0.817776	0.768988	1.29057	1.08629	0.586736	0.83883	0.785012	0.783938	0.83754		0.918813
136.08	0.50952	0.628363	0.64423	0.545081	0.472583	0.371695	0.79768			0.562536	0.550236	0.49966	0.447185	0.487246	0.768741	0.33454	0.680431	0.576088	0.42249	0.216813	0.439365	0.584416	0.546308	0.713213	0.417982		0.692257	0.496942	0.732299	0.685766	0.456291	0.514359	0.628869			0.611683	0.662122	1.03261	0.822758	0.759774	1.2216	0.971965	0.635513	0.821919	0.880762	0.980891	0.855084		0.968072
136.922	0.530942	0.624557	0.58317	0.636374	0.476051	0.426763	0.820551			0.552646	0.570314	0.559038	0.461977	0.500216	0.719242	0.424239	0.705848	0.587466	0.411326	0.204048	0.483648	0.739232	0.511035	0.741178	0.42892		0.697541	0.4614	0.815187	0.74197	0.479248	0.490146	0.69979			0.674065	0.662357	0.944486	0.885019	0.743445	1.10166	1.06093	0.607844	0.92896	0.795676	0.880924	0.867065		0.968604
137.764	0.537471	0.669743	0.583167	0.664945	0.468491	0.409862	0.77993			0.552706	0.578529	0.466558	0.514028	0.480405	0.838133	0.399286	0.67034	0.568788	0.386606	0.217813	0.405593	0.606403	0.50249	0.78209	0.420315		0.711954	0.45015	0.724293	0.736844	0.456863	0.533354	0.603598			0.622812	0.615244	1.00739	0.837067	0.706313	1.36031	0.955219	0.64577	0.812078	0.726505	0.947615	0.982923		0.938489
138.606	0.566432	0.620456	0.586159	0.450078	0.459736	0.362448	0.794028			0.543406	0.659533	0.399732	0.544312	0.530927	0.762629	0.415347	0.644862	0.591388	0.398516	0.209006	0.425457	0.628876	0.616225	0.779021	0.442219		0.738984	0.513425	0.801491	0.64811	0.404016	0.525309	0.600461			0.626533	0.648112	1.01375	0.824311	0.655174	1.18882	0.921786	0.577186	0.836682	0.825638	0.909602	0.840107		0.970888
139.448	0.52305	0.66043	0.580196	0.709453	0.457598	0.392546	0.872841			0.506669	0.620932	0.513905	0.47122	0.518336	0.766463	0.385303	0.68656	0.59123	0.44841	0.21833	0.439037	0.69357	0.493444	0.668676	0.423565		0.716263	0.540369	0.797175	0.810612		0.533534	0.693491			0.679801	0.614425	1.05333	0.80966	0.762355	1.12054	1.01458	0.627271	0.905715	0.737196	0.954057	0.858304		0.991224
140.29	0.507002	0.635842	0.573241	0.723004	0.476664	0.392787	0.871875			0.51265	0.711328	0.495261	0.46651	0.440054	0.800761	0.401382	0.678318	0.604871	0.397538	0.198471	0.493825	0.609185	0.518182	0.755787	0.437963		0.731986	0.543379	0.754799	0.690756		0.498613	0.662092			0.621851	0.604144	0.945757	0.822304	0.812554	1.17455	1.0249	0.626223	0.835593	0.834899	0.9375	0.912396		0.958885
141.132	0.595579	0.645262	0.667332	0.591723	0.395604	0.369401	0.797398			0.547841	0.557475	0.460189	0.470125	0.440672	0.760659	0.374617	0.636446	0.61179	0.398089	0.20604	0.457024	0.4871	0.496242	0.680107	0.420469		0.768165	0.48102	0.744062	0.684518		0.516183	0.651721			0.605966	0.599735	0.898639	0.844339	0.73989	1.19232	1.04109	0.702002	0.808802	0.811928	0.890562	0.870777		0.923407
141.974	0.616374	0.626161	0.566368	0.623929	0.467907	0.400555	0.761471			0.529354	0.596346	0.597346	0.480952	0.548907	0.774523	0.315647	0.727331	0.605903	0.367616	0.213095	0.508776	0.67063	0.557545	0.81169	0.399485		0.745035	0.510607	0.743336	0.745743		0.503396	0.657482			0.625572	0.604541	0.91995	0.802765	0.778142	1.08738	0.963388	0.613852	0.83947	0.793038	0.878932	0.882182		0.971413
142.816	0.542464	0.611015	0.668616	0.626055	0.471625	0.393774	0.853331			0.59792	0.603571	0.528485	0.545292	0.460844	0.714649	0.354289	0.639409	0.648207	0.429552	0.215164	0.464271	0.567834	0.536676	0.717266	0.405934		0.71741	0.52188	0.787252	0.740002		0.49827	0.674318			0.604645	0.613475	0.906946	0.868154	0.708346	1.10381	0.932109	0.601618	0.834929	0.782902	0.967913	0.966402		0.952642
143.658	0.61839	0.603096	0.527985	0.729397	0.446416	0.365137	0.7474			0.532663	0.581493	0.549077	0.49005	0.427514	0.735352	0.382605	0.681909	0.617398	0.403685	0.196745	0.455516	0.615905	0.581095	0.729571	0.43166		0.732747	0.448858	0.795965	0.827607		0.515978	0.639126			0.522686	0.670496	0.941827	0.768877	0.712059	1.13357	1.0457	0.660473	0.940084	0.779182	0.92441	0.999805		0.968216
144.5	0.595244	0.604793	0.563613	0.873847	0.329812	0.373143	0.740498			0.580214	0.589339	0.432596	0.503638	0.590268	0.82656	0.401606	0.701043	0.608911	0.393896	0.209715	0.399583	0.588522	0.511041	0.721403	0.428632		0.74037	0.491964	0.775081	0.694711		0.496079	0.664318			0.660235	0.64932	0.959068	0.802812	0.674754	1.14942	1.10696	0.595229	0.893505	0.930079	0.849405	0.953644		0.940555
145.342	0.556018	0.584021	0.641432	0.734299	0.441848	0.388377	0.73619			0.563479	0.629728	0.518712	0.50441	0.416919	0.76715	0.412972	0.645011	0.592189	0.43859	0.242345	0.48053	0.493236	0.536791	0.716421	0.439049		0.767009	0.508692	0.733468	0.737731		0.533477	0.694875			0.625602	0.657408	0.880364	0.797403	0.723059	1.10734	0.998232	0.620445	0.849191	0.781635	0.902182	0.927096		0.949988
146.184	0.557171	0.622794	0.621679	0.798416	0.459694	0.438817	0.836214			0.43786	0.589484	0.513931	0.48319	0.498038	0.824639	0.35407	0.65421	0.620429	0.407912	0.237605	0.486838	0.692273	0.519938	0.787371	0.435447		0.747111	0.510457	0.755719	0.768441		0.530244	0.625576			0.542948	0.635289	0.966232	0.854376	0.688004	1.04296	1.07527	0.596289	0.783913	0.790449	1.00012	0.925212		0.946823
147.026	0.604759	0.611843	0.638619	0.674067	0.463668	0.400579	0.84009			0.532202	0.575211	0.543091	0.588845	0.52107	0.742347	0.436107	0.671324	0.60679	0.398476	0.213049	0.471955	0.559428	0.529222	0.760454	0.415529		0.74097	0.513677	0.773429	0.705201		0.521133	0.634708			0.612823	0.708016	0.918619	0.864892	0.723206	1.05482	1.04202	0.619099	0.858497	0.800361	0.926775	0.898925		0.938065
147.868	0.537721	0.564872	0.661664	0.795608	0.43726	0.384694	0.743735			0.50185	0.638022	0.529543	0.48717	0.518994	0.70845	0.440632	0.635698	0.583827	0.381351	0.214095	0.460757	0.59018	0.563106	0.67388	0.407416		0.806793	0.448628	0.776609	0.710996		0.554176	0.710832			0.65719	0.631632	0.95488	0.84287	0.742564	1.20728	1.042	0.695456	0.893459	0.8078	0.890206	0.864296		0.968804
148.71	0.569576	0.57694	0.6568	0.809582	0.412149	0.369992	0.873701			0.494526	0.660964	0.551843	0.509948	0.536933	0.83441	0.402866	0.663023	0.581545	0.372743	0.214236	0.504235	0.556902	0.529995	0.706539	0.404571		0.746301	0.446462	0.770061	0.791736		0.556635	0.600154			0.64253	0.677189	0.979395	0.871761	0.677747	1.02542	1.04745	0.67834	0.896826	0.85757	0.923811	0.823058		0.984182
149.552	0.563836	0.561465	0.610664	0.832904	0.455861	0.380057	0.860109			0.50332	0.587535	0.539674	0.522354	0.615477	0.853313	0.390919	0.768387	0.581665	0.383019	0.227846	0.483839	0.665415	0.566462	0.709554	0.407214		0.735077	0.458574	0.743586	0.738096		0.552121	0.706892			0.616509	0.683041	1.00524	0.853457	0.729976	0.967016	1.08134	0.667687	0.804059	0.81437	0.94064	0.914247		0.984614
150.394	0.644012	0.621265	0.586457	0.657676	0.45748	0.316615	0.822872			0.549703	0.601776	0.508783	0.441559	0.595234	0.73281	0.382277	0.627635	0.548636	0.39904	0.200926	0.481371	0.628596	0.538962	0.782392	0.415811		0.734274	0.403578	0.773354	0.732115		0.556482	0.593569			0.561906	0.634957	0.891499	0.840182	0.701157	1.08001	1.02494	0.651959	0.895416	0.853365	0.852177	0.941525		0.969278
151.236	0.550063	0.640177	0.632028	0.898838	0.477482	0.391798	0.797943			0.535473	0.627679	0.561462	0.462638	0.545402	0.734247	0.402572	0.699725	0.610374	0.402801	0.211287	0.451323	0.68343	0.587874	0.793443	0.417599		0.742468	0.48381	0.76388	0.764345		0.571368	0.648924			0.60397	0.703773	0.936886	0.823298	0.725446	1.02851	1.00909	0.695016	0.881618	0.837624	0.850835	0.933317		0.957135
152.078	0.56457	0.566574	0.639255	0.789957	0.450881	0.398437	0.824643			0.49029	0.66968	0.512344	0.498668	0.532909	0.809468	0.404439	0.653508	0.542213	0.428819	0.215143	0.4739	0.715786	0.627549	0.739642	0.395994		0.727918	0.493998	0.75804	0.77774		0.569106	0.561309			0.611592	0.653528	0.935005	0.759632	0.706438	0.923486	1.04371	0.677932	0.770492	0.712189	0.950612	0.925954		0.98811
152.92	0.533993	0.627616	0.540534	0.820573	0.438538	0.361395	0.854526			0.484932	0.717161	0.554139	0.513222	0.57305	0.712389	0.394757	0.666128	0.529957	0.389768	0.225509	0.450581	0.665981	0.530673	0.697264	0.411191		0.707474	0.444638	0.811961	0.660844		0.584776	0.62271			0.545015	0.658917	0.978027	0.829556	0.713555	1.064	1.01298	0.644518	0.823235	0.792139	0.980861	0.939258		0.990915
153.762	0.590678	0.573682	0.533727	0.808773	0.42422	0.391221	0.813744			0.52696	0.713751	0.686841	0.500278	0.463124	0.659023	0.373196	0.653331	0.59721	0.390259	0.227079	0.477927	0.78414	0.547407	0.673327	0.411121		0.743812	0.433497	0.790782	0.711991		0.579865	0.61287			0.660508	0.655124	0.978981	0.829745	0.762031	1.1026	1.13234	0.642485	0.853309	0.804049	0.941501	0.927231		1.0017
154.604	0.582434	0.619176	0.708001	0.853418	0.459114	0.431344	0.741229			0.547064	0.640675	0.551566	0.57306	0.466591	0.779762	0.393122	0.61645	0.591665	0.424036	0.229298	0.443346	0.679564	0.607819	0.698761	0.407517		0.75165	0.511453	0.755175	0.790509		0.604806	0.592098			0.611259	0.665136	0.954908	0.894263	0.716637	1.08342	1.02836	0.649452	0.88635	0.825237	0.878728	0.976833		1.00403
155.446	0.574288	0.625946	0.63642	0.914548	0.491251	0.395725	0.85682			0.590461	0.681629	0.613143	0.485748	0.549538	0.757189	0.352629	0.714533	0.590048	0.406736	0.243353	0.447374	0.673213	0.640196	0.723683	0.427417		0.775762	0.500395	0.785295	0.652142		0.57131	0.703546			0.589566	0.660254	1.04111	0.871298	0.761858	1.12394	1.03828	0.710274	0.809209	0.835663	0.919369	0.98741		1.02147
156.288	0.629101	0.63117	0.542677	0.94935	0.422918	0.359426	0.861922			0.483075	0.670824	0.544848	0.508191	0.543284	0.84085	0.400812	0.635983	0.57414	0.415346	0.21497	0.439879	0.81682	0.625675	0.77568	0.416586		0.737038	0.469175	0.772607	0.709674		0.623506	0.609102			0.621448	0.695427	1.05628	0.820685	0.685628	1.19203	1.04628	0.616025	0.860531	0.746752	1.07244	0.896436		1.00378
157.13	0.491345	0.620495	0.66841	0.814237	0.570143	0.368131	0.805738			0.545242	0.574645	0.632251	0.482675	0.486889	0.812108	0.383777	0.636556	0.62489	0.398061	0.226631	0.507278	0.663298	0.616405	0.780395	0.439794		0.766388	0.561972	0.812566	0.818593		0.622072	0.697052			0.625487	0.698424	0.984712	0.866807	0.706662	0.981035	1.0413	0.623873	0.874194	0.831154	0.848711	0.870251		0.998281
157.972	0.515903	0.627813	0.652427	0.828874	0.413934	0.402595	0.796502			0.548596	0.635307	0.537745	0.505431	0.445396	0.793138	0.432619	0.677519	0.590417	0.374226	0.221255	0.436525	0.759355	0.573917	0.762118	0.41216		0.722473	0.473392	0.704288	0.709272		0.590597	0.6235			0.550101	0.656532	1.07271	0.866991	0.703767	1.09918	1.05798	0.623102	0.874307	0.808689	0.972098	0.917532		0.97892
158.814	0.473665	0.635794	0.607369	0.836131	0.442783	0.402764	0.871147			0.408672	0.618618	0.569948	0.518346	0.516209	0.778069	0.446876	0.682905	0.644647	0.387379	0.231812	0.507127	0.725601	0.663791	0.772877	0.411638		0.738995	0.554977	0.773807	0.73428		0.592583	0.582291			0.633243	0.687509	0.985195	0.847186	0.775114	1.07092	1.01894	0.6413	0.889421	0.811624	0.909536	0.919921		1.01067
159.656	0.513103	0.610675	0.710563	0.927672	0.439784	0.381403	0.82014			0.414317	0.63143	0.521408	0.510324	0.475884	0.82183	0.429463	0.652491	0.588892	0.387126	0.241076	0.518176	0.704658	0.64317	0.694696	0.419443		0.675073	0.498444	0.794583	0.761331		0.613464	0.65804			0.613035	0.699585	0.93744	0.824493	0.645702	1.0491	1.16522	0.604774	0.853974	0.833013	0.911306	0.933031		1.01555
160.498	0.498282	0.621286	0.664103	0.704146	0.396251	0.336446	0.799154			0.585392	0.641651	0.538529	0.568913	0.568932	0.755749	0.421127	0.625239	0.621795	0.397606	0.230245	0.436195	0.739801	0.594066	0.747656	0.423954		0.692296	0.48061	0.763411	0.733361		0.628389	0.642639			0.633738	0.708917	0.993012	0.887838	0.693764	1.04604	1.08953	0.606973	0.803228	0.831685	0.946459	0.933809		1.01785
161.34	0.478738	0.575151	0.659481	0.744998	0.384713	0.380919	0.851029			0.544355	0.601788	0.669268	0.511696	0.577177	0.790418	0.365681	0.653541	0.630146	0.429518	0.261433	0.458648	0.766719	0.65402	0.730572	0.429503		0.711834	0.545277	0.773549	0.659293		0.621753	0.686633			0.654566	0.692822	0.996302	0.898934	0.726737	0.972914	0.969035	0.691617	0.824499	0.854276	0.955988	0.883578		1.00064
162.182	0.495355	0.579062	0.690775	0.711957	0.372753	0.421863	0.789206			0.512196	0.635746	0.608911	0.532317	0.519929	0.810209	0.333843	0.65667	0.636678	0.405251	0.240356	0.477312	0.663021	0.642096	0.701464	0.447025		0.762182	0.50582	0.695994	0.728343		0.583198	0.642825			0.652358	0.704669	1.01495	0.87742	0.650521	0.908611	0.942239	0.653877	0.85873	0.793134	0.878601	0.875762		0.980959
163.024	0.561532	0.605921	0.624975	0.698977	0.410247	0.411935	0.724158			0.461538	0.644019	0.613153	0.528321	0.516198	0.708125	0.392759	0.65103	0.600395	0.434399	0.251071	0.471267	0.658998	0.606757	0.70594	0.412776		0.75223	0.482407	0.738066	0.700503		0.585858	0.594197			0.633529	0.697235	1.02055	0.874534	0.6803	1.15564	0.961374	0.598321	0.930818	0.864333	0.833382	0.96845		1.00098
163.866	0.560106	0.52721	0.750068	0.874622	0.345846	0.392884	0.84504			0.488895	0.560753	0.715013	0.561695	0.437372	0.7754	0.448001	0.596781	0.586971	0.40227	0.254131	0.405662	0.727152	0.617359	0.730395	0.414216		0.658926	0.505438	0.781842	0.724367		0.576652	0.68259			0.67006	0.693477	1.10882	0.844773	0.682062	1.05712	1.12608	0.635798	0.880423	0.756976	1.05198	0.821168		0.946197
164.708	0.607388	0.568233	0.652231	0.870457	0.353762	0.356013	0.871102			0.519707	0.568448	0.595839	0.597723	0.458552	0.778524	0.403815	0.629265	0.652283	0.430861	0.235375	0.458729	0.827205	0.577704	0.689668	0.424393		0.718162	0.519639	0.795159	0.733516		0.583256	0.574609			0.586523	0.73839	1.04981	0.862066	0.751128	1.10113	1.11667	0.640984	0.779518	0.868402	0.922475	0.956636		0.964864
165.55	0.568658	0.605262	0.602119	0.657751	0.339736	0.400306	0.827828			0.48786	0.571816	0.641256	0.563215	0.442804	0.743136	0.407761	0.607749	0.619105	0.407434	0.233615	0.50374	0.751695	0.606178	0.817703	0.415298		0.741925	0.443409	0.756317	0.767602		0.556343	0.618469			0.697256	0.721523	1.14352	0.833966	0.652374	1.02536	1.14773	0.680155	0.887488	0.882498	0.994344	1.02045		0.967488
166.392	0.536292	0.61384	0.61152	0.821213	0.358125	0.380586	0.751052			0.51814	0.570608	0.534725	0.527535	0.509478	0.844635	0.398005	0.669779	0.647101	0.429745	0.241691	0.478784	0.593639	0.654948	0.691612	0.417703		0.77573	0.50096	0.738366	0.738207		0.536724	0.679739			0.588721	0.748032	1.05878	0.832916	0.687069	1.06371	1.17259	0.640013	0.824925	0.867994	0.817127	0.822107		1.01492
167.234	0.530503	0.594838	0.718702	0.811992	0.386838	0.405465	0.774262			0.520578	0.626247	0.53302	0.517064	0.46548	0.771935	0.394083	0.663067	0.603087	0.416312	0.225311	0.444988	0.647115	0.597141	0.706152	0.436216		0.726588	0.54688	0.784752	0.736385		0.599241	0.628058			0.610546	0.700215	1.03847	0.892876	0.731589	0.989274	1.06273	0.625999	0.921264	0.964886	0.907659	0.899274		1.0189
168.076	0.575605	0.578482	0.698807	0.793218	0.363168	0.479272	0.864351			0.47994	0.643035	0.667173	0.532281	0.414324	0.799281	0.386361	0.694785	0.609462	0.402261	0.241277	0.452399	0.738994	0.634375	0.802385	0.419586		0.695347	0.491361	0.765062	0.711502		0.564011	0.636493			0.649633	0.734518	1.20002	0.937084	0.734954	1.15547	1.10775	0.625058	0.803905	0.885835	0.925314	0.954408		1.00799
168.918	0.567857	0.577837	0.568589	0.740095	0.351354	0.377968	0.799937			0.408055	0.621195	0.598889	0.515025	0.455907	0.792887	0.4166	0.628812	0.624538	0.408027	0.264729	0.502895	0.705438	0.634941	0.79681	0.423765		0.78186	0.500732	0.808959	0.739429		0.567777	0.626631			0.659816	0.687482	1.21781	0.863315	0.663917	0.92315	1.09607	0.638709	0.905633	0.863105	0.964558	0.856803		1.02475
169.76	0.556112	0.550168	0.636708	0.882743	0.353683	0.431279	0.799228			0.52595	0.635195	0.670799	0.537004	0.521554	0.783701	0.382419	0.670791	0.573868	0.445231	0.253266	0.486652	0.631349	0.600753	0.733943	0.416853		0.778024	0.551242	0.73529	0.701485		0.577796	0.646215			0.583879	0.691402	1.31533	0.859943	0.690169	1.147	1.15809	0.661797	0.815182	0.94575	0.868134	0.891313		1.00602
170.602	0.562896	0.599237	0.656848	1.03066	0.382577	0.370484	0.722944			0.585296	0.600082	0.642934	0.488499	0.488073	0.729752	0.42701	0.66806	0.575404	0.397001	0.246641	0.491723	0.661121	0.642596	0.731105	0.42301		0.735109	0.576285	0.707789	0.724857		0.626106	0.681822			0.593124	0.698711	1.24148	0.875187	0.714525	0.925456	1.02988	0.617005	0.84554	0.947417	1.0271	0.924117		0.956415
171.444	0.589135	0.561414	0.641061	0.752071	0.350799	0.334645	0.88018			0.551799	0.595644	0.618471	0.502062	0.472379	0.766166	0.390174	0.683863	0.613442	0.412357	0.254007	0.490112	0.667571	0.608556	0.62368	0.42393		0.754365	0.589883	0.676724	0.771181		0.567596	0.619803			0.578262	0.717611	1.20299	0.851752	0.64532	1.01121	1.03812	0.576604	0.862001	0.793338	1.00143	0.909606		0.937141
172.286	0.562177	0.568384	0.624089	0.802781	0.348766	0.345944	0.784958			0.422673	0.592754	0.684731	0.554838	0.568079	0.737438	0.394733	0.648828	0.670018	0.434282	0.264907	0.451324	0.649483	0.570557	0.845729	0.437716		0.734919	0.482692	0.718818	0.758339		0.579626	0.665793			0.581553	0.753294	1.29699	0.856045	0.685645	0.967136	1.00076	0.65366	0.842342	0.857337	0.883988	0.92241		0.965292
173.128	0.536469	0.568834	0.666274	0.721975	0.423069	0.324189	0.790969			0.588886	0.603999	0.643868	0.60038	0.471861	0.795048	0.390747	0.735487	0.632317	0.407226	0.285495	0.490163	0.608741	0.578657	0.749159	0.433363		0.750067	0.539593	0.747541	0.719662		0.606762	0.593467			0.545075	0.730269	1.29754	0.863977	0.659963	0.908897	1.03879	0.633427	0.845273	0.860029	0.956121	0.933574		0.995705
173.97	0.5773	0.550886	0.728335	0.90015	0.407293	0.387871	0.84779			0.472715	0.620167	0.652555	0.542636	0.426343	0.837276	0.453637	0.594353	0.647447	0.429939	0.263143	0.494021	0.809191	0.635165	0.784005	0.435936		0.815691	0.503388	0.721686	0.688543		0.597186	0.595561			0.643979	0.71722	1.32077	0.875211	0.763694	1.00573	1.05375	0.657598	0.92328	0.770151	0.934638	0.905642		0.954656
174.812	0.56828	0.558428	0.557929	1.09807	0.383541	0.341613	0.834064			0.477821	0.61485	0.617189	0.564388	0.426366	0.84562	0.454531	0.699998	0.599067	0.413142	0.263028	0.417446	0.658633	0.562853	0.783421	0.43868		0.776933	0.530208	0.731908	0.72318		0.601021	0.655019			0.631616	0.741413	1.27599	0.842698	0.702599	0.940031	1.07221	0.621727	0.93029	0.898328	0.878111	0.861481		1.01017
175.654	0.584856	0.595943	0.658591	0.883376	0.394443	0.377642	0.768128			0.495304	0.587247	0.627402	0.573245	0.538868	0.851301	0.381822	0.704477	0.667889	0.43912	0.26865	0.451624	0.710353	0.573456	0.792573	0.418139		0.760157	0.526291	0.764047	0.744503		0.580624	0.541553			0.598196	0.730194	1.26094	0.846402	0.725096	1.02412	1.07275	0.6354	0.81967	0.817261	0.835855	0.92462		0.988001
176.496	0.571905	0.602285	0.746466	0.667079	0.404216	0.395628	0.792379			0.47405	0.573018	0.649381	0.539984	0.580808	0.819596	0.427484	0.680227	0.676105	0.429092	0.257254	0.493822	0.736323	0.621399	0.817429	0.424907		0.778692	0.552654	0.741369	0.724636		0.578473	0.690237			0.625843	0.752814	1.26576	0.882784	0.628937	0.954432	1.09835	0.649761	0.857102	0.770493	0.931273	0.895569		0.985667
177.338	0.50539	0.57507	0.637593	0.802178	0.392367	0.372951	0.79203			0.42606	0.596384	0.686319	0.51025	0.447887	0.72486	0.414231	0.669359	0.617278	0.391528	0.226387	0.501635	0.674259	0.578584	0.745356	0.430221		0.747782	0.494895	0.693292	0.696349		0.597522	0.61986			0.607096	0.745343	1.26815	0.925083	0.756467	0.999143	1.07453	0.650332	0.861885	0.729385	0.857298	0.933874		0.976463
178.18	0.566905	0.579833	0.658443	0.746716	0.395249	0.445547	0.83616			0.494303	0.586533	0.72355	0.58259	0.560933	0.813389	0.415852	0.637329	0.651507	0.391882	0.24907	0.522953	0.653533	0.597272	0.763302	0.442585		0.780547	0.481664	0.747053	0.812632		0.593595	0.566625			0.634046	0.691084	1.35568	0.886007	0.770022	1.05892	1.05926	0.626002	0.892634	0.766656	0.927234	1.02582		1.04809
179.022	0.528271	0.586872	0.716047	0.647902	0.322268	0.413911	0.846634			0.457381	0.634363	0.664994	0.590919	0.508208	0.880962	0.377371	0.707756	0.677699	0.439507	0.265174	0.472908	0.722989	0.574077	0.769033	0.424849		0.766364	0.55783	0.731689	0.749236		0.580897	0.664879			0.638036	0.727024	1.19496	0.868428	0.679792	0.915821	1.04549	0.646954	0.922278	0.822613	0.964038	0.995713		1.07729
179.864	0.573067	0.588945	0.675146	0.737217	0.390243	0.391029	0.781605			0.512287	0.606145	0.622985	0.576485	0.558021	0.826503	0.413875	0.674472	0.691063	0.402495	0.264217	0.50565	0.837162	0.5488	0.839483	0.43119		0.751236	0.532178	0.732605	0.807294		0.615171	0.648726			0.599472	0.727362	1.3133	0.8941	0.743608	1.04574	1.12857	0.66392	0.891605	0.76658	0.881823	0.883753		1.07137
180.706	0.598092	0.576362	0.771756	0.628688	0.387224	0.438441	0.846346			0.511791	0.580206	0.623578	0.57189	0.476624	0.795437	0.393422	0.669206	0.67883	0.434376	0.273202	0.458247	0.643858	0.622236	0.800535	0.450307		0.788611	0.501495	0.75475	0.754226		0.583021	0.599043			0.697414	0.733314	1.25238	0.838935	0.697792	0.998667	1.05543	0.644807	0.85902	0.675723	0.939545	0.853663		1.10512
181.548	0.547629	0.599288	0.676975	0.580417	0.395609	0.327516	0.847694			0.543421	0.559742	0.673548	0.61191	0.535513	0.79312	0.423466	0.653059	0.661193	0.46826	0.256328	0.482807	0.681692	0.5568	0.761274	0.457731		0.780391	0.478325	0.727586	0.792955		0.56049	0.677286			0.614095	0.709415	1.29485	0.899408	0.675012	0.956518	1.01918	0.592789	0.853186	0.798123	0.956339	0.969021		1.11128
182.39	0.581057	0.559997	0.554762	0.775869	0.32488	0.431374	0.775636			0.434273	0.559087	0.559001	0.573984	0.547904	0.712103	0.421112	0.641257	0.692925	0.394706	0.259806	0.462035	0.609604	0.510253	0.77448	0.424255		0.673678	0.511125	0.79026	0.709456		0.586535	0.611026			0.678767	0.711717	1.15278	0.88253	0.749385	0.98776	1.00982	0.637165	0.942017	0.73182	1.03352	0.872617		1.04655
183.232	0.529172	0.546652	0.69786	0.704066	0.339855	0.356876	0.85984			0.494027	0.564179	0.607886	0.613858	0.540628	0.770606	0.411512	0.649454	0.659724	0.445877	0.276059	0.468327	0.711054	0.617259	0.825095	0.450318		0.771052	0.485409	0.681974	0.829719		0.599863	0.59369			0.692813	0.722394	1.25228	0.849476	0.697652	0.910376	1.11782	0.668961	0.842284	0.784271	0.968745	0.827439		1.01189
184.074	0.510792	0.564734	0.686202	0.741796	0.399597	0.386065	0.858212			0.498888	0.554586	0.633963	0.548698	0.555882	0.792431	0.435336	0.710106	0.644562	0.460907	0.261424	0.479824	0.80171	0.515406	0.839449	0.4317		0.71028	0.503365	0.678173	0.758172		0.586463	0.678309			0.697911	0.728979	1.25664	0.878559	0.696498	1.01707	1.08629	0.632234	0.86256	0.77526	1.08362	0.883122		1.0746
184.916	0.563427	0.582098	0.733094	0.635702	0.388704	0.339976	0.86791			0.47769	0.503576	0.506192	0.575709	0.492942	0.787882	0.416131	0.687678	0.657971	0.409102	0.253894	0.444288	0.707667	0.540498	0.734209	0.430735		0.796908	0.52607	0.788974	0.754104		0.537172	0.619246			0.682105	0.71826	1.21139	0.906351	0.646465	1.01855	1.05451	0.664043	0.909583	0.909385	0.972695	0.86188		1.0558
185.758	0.532114	0.585702	0.631594	0.702462	0.401519	0.424801	0.833224			0.50107	0.555098	0.583673	0.574177	0.512293	0.768027	0.4157	0.693006	0.623249	0.444956	0.251868	0.468527	0.554567	0.563412	0.778932	0.450557		0.718592	0.624919	0.780305	0.79534		0.567828	0.605614			0.661661	0.705108	1.17525	0.885448	0.716401	1.07993	1.14638	0.591719	0.812036	0.695167	0.982451	0.855199		1.05264
186.6	0.539079	0.59483	0.71755	0.671252	0.340941	0.428149	0.814943			0.451313	0.554499	0.632476	0.62478	0.509158	0.784771	0.3971	0.572438	0.617335	0.443428	0.25936	0.50888	0.656565	0.601683	0.780038	0.461472		0.762689	0.512766	0.704735	0.782644		0.606684	0.647628			0.724703	0.750684	1.3029	0.897262	0.740813	1.04032	1.12751	0.626369	0.88255	0.721145	1.1554	0.863526		1.09697
187.442	0.542459	0.606352	0.639332	0.586494	0.383718	0.366769	0.850568			0.458296	0.543941	0.677731	0.554557	0.5028	0.813738	0.4097	0.673667	0.58406	0.44256	0.260909	0.489113	0.664712	0.557761	0.746096	0.436442		0.815673	0.565507	0.736508	0.755433		0.62656	0.687286			0.637117	0.73542	1.1966	0.862779	0.676488	0.948825	1.10945	0.673784	0.772087	0.835206	1.11515	0.900633		1.09172
188.284	0.559054	0.556418	0.629451	0.773327	0.327993	0.352067	0.759156			0.496847	0.536765	0.624059	0.492177	0.521075		0.421751	0.660268	0.607328	0.406829	0.24866	0.449336	0.591406	0.545381	0.805077	0.481374		0.758785	0.505634	0.742713	0.701196		0.608435	0.653318			0.666063	0.763448	1.3302	0.906617	0.729809	1.02409	1.08937	0.564443	0.968421	0.799376	1.15769	0.898538		1.0717
189.126	0.589765	0.578446	0.612757	0.721488	0.326565	0.412829	0.775705			0.41005	0.489825	0.536063	0.557603	0.464439		0.405755	0.674732	0.622655	0.454495	0.256173	0.473897	0.609033	0.591377	0.790958	0.449387		0.800657	0.51668	0.754101	0.736213		0.588014	0.583915			0.61934	0.758486	1.27032	0.933467	0.715066	1.01673	1.09195	0.668415	0.854058	0.825534	1.12269	0.870998		1.06763
189.968	0.612387	0.597154	0.670189	0.863711	0.325502	0.356557	0.796672			0.631342	0.562775	0.583348	0.559968	0.476526		0.426238	0.672048	0.680894	0.399097	0.24696	0.470902	0.521107	0.542947	0.733277	0.442593		0.74655	0.585044	0.778934	0.675527		0.594256	0.604765			0.626341	0.729778	1.18549	0.941976	0.757112	0.970323	1.17228	0.678999	0.856434	0.72106	0.91917	0.861315		1.15206
190.81	0.576696	0.643069	0.690024	0.75789	0.320738	0.347107	0.790696			0.477425	0.534726	0.577727	0.562778	0.603892		0.3775	0.665701	0.612942	0.447825	0.250368	0.475336	0.642634	0.602423	0.784503	0.435799		0.767709	0.518917	0.716862	0.727041		0.591288	0.654548			0.707921	0.772221	1.22545	0.902829	0.748965	1.06659	1.22022	0.618083	0.835958	0.72169	1.02469	0.84645		1.12542
191.652	0.624123	0.593457	0.641831	0.737735	0.387221	0.384678	0.774434			0.587414	0.580466	0.608368	0.606689	0.622812		0.399218	0.664977	0.654243	0.461336	0.243243	0.492583	0.607628	0.556033	0.831868	0.471124		0.762558	0.506067	0.766985	0.787029		0.596604	0.640218			0.613846	0.768641	1.3427	0.917864	0.723321	0.926856	1.14147	0.644918	0.871943	0.741072	1.01063	0.827743		1.09328
192.494	0.635244	0.577289	0.690741	0.842725	0.357328	0.432881	0.768762			0.534873	0.567688	0.533848	0.53704	0.49568		0.418691	0.661523	0.655891	0.438362	0.279098	0.401688	0.55223	0.527977	0.729483	0.443666		0.755048	0.529723	0.756293	0.625611		0.587546	0.610204			0.695497	0.777509	1.23277	0.90317	0.776379	1.02291	1.2122	0.622559	0.899564	0.808485	0.953059	0.8751		1.06876
193.336	0.552623	0.601984	0.749294	0.776035	0.349989	0.402761	0.840787			0.514635	0.586894	0.63731	0.603052	0.595252		0.444275	0.697145	0.634953	0.446865	0.270342	0.448108	0.754168	0.585461	0.733294	0.454173		0.782015	0.596405	0.758678	0.74162		0.592421	0.571749			0.691047	0.756464	1.21915	0.909116	0.715476	1.00516	1.14862	0.59859	0.850103	0.822306	0.901355	0.806838		1.0447
194.178	0.632411	0.617614	0.646185	0.675889	0.280952	0.34495	0.824349			0.519331	0.592452	0.619062	0.518354	0.537683		0.437442	0.645314	0.610454	0.448422	0.253135	0.428211	0.574253	0.549876	0.756825	0.469213		0.770471	0.604151	0.671124	0.710519		0.600439	0.653969			0.57922	0.76667	1.18518	0.929201	0.705314	1.01534	1.09794	0.659868	0.835601	0.783224	0.826466	0.80973		1.04147
195.02	0.577699	0.617139	0.604373	0.756462	0.374756	0.341376	0.803508			0.472757	0.562747	0.621892	0.601856	0.476627		0.478119	0.625859	0.631041	0.422578	0.231049	0.447566	0.599399	0.535546	0.847382	0.461186		0.770102	0.565627	0.689666	0.717792		0.588692	0.588654			0.58695	0.74462	1.24956	0.974042	0.714176	1.00425	1.13151	0.631075	0.89514	0.757495	0.948168	0.947021		1.07834
195.862	0.548427	0.57028	0.637941	0.732991	0.344128	0.34647	0.746428			0.559755	0.599332	0.630421	0.634542	0.543493		0.468109	0.685824	0.655265	0.441066	0.245731	0.496806	0.49108	0.563187	0.717157	0.443222		0.845843	0.556694	0.741744	0.720543		0.601757	0.612098			0.688988	0.727695	1.31424	1.05666	0.72933	0.934253	1.0304	0.607408	0.884776	0.784115	0.960947	0.813063		1.08285
196.704	0.568534	0.570793	0.640613	0.601394	0.323196	0.386242	0.898932			0.514612	0.528201	0.553532	0.576826	0.49266		0.432851	0.687061	0.645586	0.427499	0.238442	0.41778	0.624549	0.632523	0.743934	0.477903		0.771128	0.570905	0.739169	0.699574		0.609706	0.613247			0.672577	0.768525	1.29455	0.96584	0.699531	1.05984	1.10669	0.61908	0.840719	0.726383	0.962308	0.835123		1.0679
197.546	0.589567	0.579135	0.722521	0.591841	0.325741	0.37723	0.861938			0.484348	0.537726	0.676093	0.578624	0.464802		0.469972	0.730026	0.625583	0.416333	0.215931	0.488253	0.663239	0.667532	0.759053	0.452467		0.784906	0.482138	0.740428	0.773439		0.572003	0.584516			0.702468	0.761353	1.18775	0.926201	0.70562	1.12182	1.09604	0.654261	0.887686	0.934346	0.917524	0.888468		1.00121
198.388	0.627139	0.658538	0.639753	0.746993	0.357298	0.391812	0.853902			0.521665	0.530272	0.550239	0.578572	0.433784		0.410686	0.723814	0.669685	0.454629	0.253776	0.476317	0.667819	0.602643	0.840984	0.473611		0.782605	0.603006	0.746195	0.657548		0.605542	0.56849			0.591463	0.74721	1.2189	0.970593	0.696871	0.926336	1.15495	0.594186	0.831819	0.840419	0.909428	0.902113		1.06613
199.23	0.641413	0.595371	0.497251	0.693192	0.311008	0.322519	0.824677			0.566212	0.583264	0.6323	0.624372	0.520093		0.42282	0.704405	0.674032	0.423881	0.21157	0.483824	0.643928	0.595462	0.774865	0.483014		0.75148	0.507053	0.695111	0.6871		0.592423	0.543102			0.71042	0.774526	1.19919	0.975833	0.719771	1.01926	1.16498	0.609634	0.895091	0.788256	1.00343	0.82978		1.09716
200.072	0.598726	0.600417	0.801117	0.762025	0.349536	0.448442	0.812194			0.508908	0.532838	0.549449	0.567922	0.49327		0.468986	0.681801	0.640923	0.421252	0.232203	0.513573	0.494944	0.572251	0.827102	0.468737		0.813846	0.501514	0.796422	0.758841		0.586879	0.656469			0.706607	0.790656	1.10062	0.952945	0.662516	0.957029	1.09006	0.6095	0.841109	0.662191	0.928529	0.864473		1.08834
200.914	0.595792	0.625106	0.701197	0.894749	0.366414	0.432078	0.806007			0.497369	0.584258	0.568528	0.519126	0.522523		0.447686	0.723076	0.717551	0.394737	0.223219	0.455873	0.606326	0.522995	0.839042	0.470747		0.783864	0.566571	0.762106	0.68292		0.583549	0.646932			0.720334	0.767725	1.16896	0.935544	0.702188	0.895376	1.052	0.625584	0.971115	0.650264	0.962597	0.882309		1.01241
201.756	0.609642	0.637418	0.653832	0.747788	0.325504	0.394563	0.825722			0.366709	0.59024	0.616682	0.579645	0.461438		0.484713	0.752476	0.673541	0.40885	0.222882	0.453626	0.600203	0.596718	0.827624	0.4782		0.77431	0.583829	0.745528	0.69749		0.591317	0.693207			0.659214	0.739464	1.22417	0.962873	0.712355	0.919361	1.05665	0.642823	0.854088	0.68189	0.98004	0.915148		1.09388
202.598	0.591731	0.599838	0.667554	0.878923	0.316808	0.399075	0.813637			0.544599	0.597585	0.534491	0.568819	0.456431		0.441385	0.70949	0.687896	0.436866	0.257981	0.422216	0.628702	0.656352	0.812879	0.476274		0.778659	0.483015	0.748945	0.685547		0.585108	0.624255			0.674461	0.704777	1.15935	0.97394	0.746031	0.988643	1.07096	0.62996	0.858572	0.652793	1.00679	0.912472		1.04135
203.44	0.587252	0.635614	0.585525	0.9056	0.37829	0.426707	0.847819			0.472538	0.517444	0.612344	0.523912	0.56177		0.449387	0.759936	0.710865	0.436974	0.237091	0.538234	0.610921	0.573867	0.809199	0.466083		0.760907	0.553747	0.700226	0.708349		0.57528	0.562804			0.690157	0.769519	1.16239	0.943601	0.760235	0.958899	1.19366	0.645603	0.812658	0.733546	1.03251	0.863817		1.05147
204.282	0.591545	0.622971	0.613052	0.660794	0.349141	0.352593	0.821202			0.54811	0.576674	0.522078	0.540823	0.450522		0.395021	0.635481	0.666176	0.424694	0.235062	0.453022	0.614045	0.574869	0.800162	0.48241		0.778605	0.563002	0.708167	0.631816		0.593695	0.630303			0.637974	0.754515	1.20038	0.877901	0.687338	0.998679	1.10749	0.58737	0.84408	0.678585	1.08809	0.851244		1.0023
205.124	0.569921	0.61113	0.606948	0.852133	0.365406	0.410553	0.835861			0.479114	0.523757	0.50558	0.552723	0.501113		0.433448	0.63893	0.666692	0.405813	0.229427	0.483073	0.860358	0.606169	0.764872	0.486233		0.819227	0.5658	0.639687	0.673005		0.608933	0.54557			0.627124	0.777201	1.12848	0.926969	0.681542	0.984544	1.12906	0.58848	0.926211	0.67645	0.901623	0.885459		1.02259
205.966	0.555846	0.640003	0.688304	0.770624	0.413248	0.41449	0.787112			0.490043	0.550324	0.531574	0.516563	0.521507		0.434209	0.688294	0.630949	0.464188	0.211394	0.447554	0.552146	0.550144	0.793331	0.452812		0.810521	0.564878	0.73224	0.803685		0.606483	0.612227			0.681502	0.757117	1.23153	0.87898	0.663438	1.07106	1.09716	0.633015	0.919224	0.686727	0.876091	0.872576		1.06305
206.808	0.582673	0.592039	0.738347	0.789752	0.455968	0.380763	0.829963			0.564736	0.573279	0.587191	0.512294	0.506127		0.459502	0.643566	0.662934	0.454144	0.219897	0.465918	0.686062	0.61303	0.814079	0.48317		0.800078	0.63036	0.695555	0.704921		0.567082	0.65999			0.6785	0.729637	1.15748	0.893684	0.707426	0.895775	1.14839	0.636333	0.869026	0.62413	0.95455	1.02113		1.01563
207.65	0.532555	0.57774	0.673217	0.729919	0.376469	0.372572	0.850599			0.475783	0.591851	0.489041	0.62071	0.622168		0.413914	0.690541	0.711079	0.46064	0.202146	0.5116	0.679327	0.590047	0.846627	0.478799		0.751911	0.561929	0.703515	0.762129		0.575801	0.675801			0.712472	0.776153	1.11016	0.852213	0.774235	1.02541	1.1614	0.627676	0.840161	0.705133	0.923682	0.899124		1.02896
208.492	0.55497	0.624096	0.49015	0.679502	0.398311	0.434999	0.85291			0.524598	0.543049	0.532436	0.552935	0.528078		0.36002	0.689692	0.663759	0.434385	0.223623	0.466579	0.656486	0.586051	0.80241	0.484724		0.843252	0.496617	0.718536	0.687223		0.6035	0.568675			0.667813	0.777121	1.11725	0.874672	0.767081	1.03209	1.12305	0.623368	0.863765	0.615243	0.920009	0.924504		0.997972
209.334	0.54219	0.610276	0.623675	0.758882	0.42206	0.352193	0.924641			0.567812	0.549891	0.547788	0.598867	0.519549		0.382025	0.712254	0.682768	0.425811	0.214839	0.498106	0.726026	0.60845	0.841714	0.464292		0.833651	0.548239	0.676694	0.803693		0.559247	0.567282			0.664064	0.744064	1.14665	0.888031	0.72254	1.02727	1.22175	0.622995	0.975381	0.712069	0.936361	0.93676		1.01047
210.176	0.515882	0.585801	0.574779	0.687929	0.403432	0.377508	0.882725			0.513329	0.596513	0.489915	0.555359	0.531369		0.363415	0.635987	0.677563	0.392129	0.257005	0.431325	0.767776	0.581385	0.735461	0.447176		0.803128	0.510352	0.701229	0.83276		0.598541	0.622549			0.741632	0.762227	1.05657	0.936756	0.772054	0.925413	1.10672	0.64311	0.980069	0.798382	0.881902	0.839798		0.988978
211.018	0.60346	0.614391	0.583911	0.700605	0.31884	0.442006	0.84549			0.535033	0.520333	0.504375	0.560153	0.567761		0.453573	0.680076	0.681061	0.421001	0.211298	0.47157	0.603976	0.523557	0.757016	0.466551		0.833007	0.546756	0.743179	0.78081		0.607032	0.570039			0.671855	0.772215	1.08462	0.915879	0.762648	0.971515	1.24684	0.624833	0.83474	0.715994	0.979683	0.896116		1.01747
211.86	0.593732	0.546514	0.612498	0.627753	0.361351	0.45123	0.840185			0.499429	0.58464	0.489948	0.581749	0.577803		0.399897	0.656366	0.672876	0.417463	0.225231	0.445535	0.727305	0.58213	0.828443	0.475341		0.840436	0.5542	0.716211	0.730356		0.578231	0.64678			0.68685	0.791358	1.1011	0.921414	0.744394	1.03437	1.15632	0.696944	0.862591	0.734208	0.920033	0.842128		0.984698
212.702	0.594299	0.614268	0.631438	0.659431	0.369445	0.398471	0.88901			0.456189	0.530717	0.497884	0.591211	0.549515		0.397176	0.703504	0.703016	0.468068	0.21058	0.479906	0.696997	0.567536	0.836932	0.470677		0.740407	0.555351	0.715987	0.700425		0.575417	0.659657			0.658044	0.740233	1.1216	0.971447	0.783461	0.98718	1.21532	0.623259	0.908886	0.636723	0.898209	0.847352		0.995979
213.544	0.538157	0.6011	0.722395	0.676377	0.348717	0.366799	0.810091			0.447579	0.627315	0.534423	0.563538	0.441817		0.41119	0.685601	0.664305	0.449103	0.226726	0.478416	0.775857	0.564597	0.736755	0.478463		0.803876	0.555724	0.690408	0.710994		0.554942	0.707192			0.779206	0.78378	1.14708	0.953473	0.689496	0.88946	1.25895	0.6253	0.885355	0.749307	0.984813	0.932381		1.06931
214.386	0.530954	0.565046	0.55625	0.672181	0.395414	0.432793	0.801334			0.439025	0.5701	0.566554	0.551365	0.498264		0.405051	0.685092	0.666726	0.467222	0.21178	0.486682	0.670646	0.615622	0.690788	0.466254		0.861545	0.572416	0.717492	0.750204		0.546236	0.63406			0.738702	0.772257	1.05191	0.903651	0.687333	0.892039	1.23612	0.691659	0.901022	0.719452	0.978058	0.91555		1.05111
215.228	0.644379	0.622877	0.666861	0.607152	0.425672	0.448073	0.826373			0.482285	0.558434	0.546533	0.58459	0.551969		0.428955	0.652734	0.657684	0.463956	0.232198	0.465608	0.710307	0.588963	0.759227	0.485026		0.789026	0.544052	0.727789	0.673134		0.542662	0.62339			0.667357	0.759386	1.08821	0.914838	0.709607	0.969618	1.18178	0.678964	0.933394	0.806434	1.12547	0.949118		1.01578
216.07	0.573864	0.597157	0.787936	0.65376	0.444139	0.40967	0.823355			0.402938	0.598085	0.548691	0.548794	0.508666		0.395617	0.686295	0.655504	0.451766	0.201327	0.505081	0.730654	0.580981	0.833281	0.45746		0.759017	0.532436	0.679141	0.718267		0.546857	0.611845			0.736968	0.775286	1.07053	0.931141	0.746421	1.02034	1.22604	0.694893	0.931525	0.787809	0.884514	0.921932		1.03773
216.912	0.610088	0.593932	0.587539	0.739394	0.354251	0.423659	0.809021			0.607459	0.460568	0.593838	0.526714	0.560772		0.423427	0.773228	0.632612	0.430816	0.199849	0.439884	0.751081	0.620127	0.754918	0.46916		0.664333	0.607318	0.743045	0.701552		0.579582	0.622363			0.740978	0.776313	1.03807	0.984379	0.753976	1.00881	1.21245	0.652714	0.920405	0.757472	1.0048	0.99882		1.03103
217.754	0.562231	0.626903	0.584692	0.638602	0.419504	0.380899	0.814278			0.446669	0.547426	0.465176	0.535437	0.453708		0.434486	0.704984	0.651089	0.392947	0.203	0.52871	0.635438	0.621168	0.767422	0.477976		0.753386	0.533274	0.72244	0.693345		0.560517	0.675106			0.722668	0.751474	0.973487	0.938186	0.687888	1.02981	1.18841	0.62699	0.807516	0.815784	0.90086	1.02621		1.02789
218.596	0.639207	0.56297	0.668609	0.667225	0.354914	0.436687	0.83186			0.51897	0.568384	0.578816	0.538782	0.527757		0.428839	0.703804	0.654509	0.468709	0.188687	0.506226	0.677635	0.582563	0.768037	0.457145		0.72188	0.54595	0.779702	0.749382		0.560874	0.633044			0.709692	0.74336	1.1564	0.921364	0.658357	1.03712	1.21863	0.631928	0.903291	0.727387	0.941059	1.0062		1.04031
219.438	0.612782	0.610994	0.682157	0.533636	0.461599	0.383475	0.856922			0.503938	0.508254	0.637819	0.558138	0.496408		0.421574	0.664172	0.661835	0.47952	0.174676	0.487707	0.769667	0.56417	0.734076	0.493103		0.660928	0.555529	0.670523	0.710308			0.670733			0.758709	0.778353	1.06367	0.908317	0.681895	0.856236	1.13173	0.687904	0.790696	0.720194	0.940915	1.03787		1.04593
220.28	0.633959	0.587126	0.595366	0.609897	0.427807	0.434322	0.835628			0.494811	0.513043	0.556334	0.556709	0.523146		0.432208	0.68542	0.649269	0.466365	0.179243	0.467511	0.77469	0.599663	0.799721	0.454094		0.74034	0.507202	0.694608	0.710273			0.591547			0.652999	0.731795	0.999074	0.932428	0.754275	0.836582	1.24939	0.642905	0.8906	0.788233	0.906892	0.986447		1.01913
221.122	0.623145	0.582595	0.625219	0.715945	0.390919	0.424699	0.83232			0.480986	0.457517	0.543176	0.536167	0.44778		0.427253	0.643874	0.661512	0.416138	0.201324	0.471032	0.728419	0.591922	0.76007	0.488528		0.750009	0.558701	0.719449	0.780808			0.622657			0.734546	0.763887	1.08186	0.93792	0.699235	1.04558	1.19547	0.650449	0.919873	0.702075	0.960478	0.853636		1.0408
221.964	0.58266	0.585051	0.53708	0.702113	0.403457	0.401199	0.787521			0.408203	0.46221	0.606438	0.512397	0.587448		0.422669	0.65345	0.622219	0.44544	0.202764	0.544267	0.690386	0.640087	0.840676	0.471399		0.702212	0.546468	0.678895	0.67745			0.568727			0.782981	0.772347	1.00846	0.982337	0.726427	0.996588	1.21278	0.62783	0.893204	0.763906	1.00247	0.911659		1.01679
222.806	0.64476	0.621627	0.511929	0.652011	0.463349	0.469378	0.703298			0.547345	0.43987	0.551066	0.487055	0.524694		0.462097	0.727172	0.659476	0.476571	0.206443	0.493909	0.713191	0.606929	0.765002	0.459027		0.725423	0.476873	0.723926	0.727755			0.614473			0.786709	0.771542	1.02824	0.977697	0.697102	1.00873	1.08117	0.595692	0.847471	0.863844	0.906528	0.887529		1.0389
223.648	0.581677	0.602635	0.693123	0.753672	0.495903	0.424463	0.813014			0.47319	0.454384	0.512333	0.557339	0.580438		0.458953	0.672633	0.697779	0.472234	0.199958	0.468205	0.671003	0.671242	0.746999	0.466659		0.694427	0.52707	0.736991	0.743867			0.580121			0.760666	0.747064	1.04654	0.969425	0.729061	0.996173	1.13241	0.598366	0.865218	0.781172	0.837172	0.903885		1.06787
224.49	0.645728	0.594242	0.708491	0.617669	0.519678	0.441513	0.805998			0.491829	0.442138	0.613661	0.543897	0.521286		0.476097	0.689528	0.655624	0.456736	0.195598	0.444429	0.687697	0.623001	0.842792	0.484698		0.728727	0.600321	0.7023	0.66108			0.631098			0.729943	0.798689	1.01827	0.978463	0.658573	0.989149	1.2107	0.637635	0.89019	0.773074	0.997432	0.897093		1.0794
225.332	0.626133	0.568398	0.613812	0.675738	0.498223	0.356304	0.845086			0.588703	0.508137	0.579878	0.533005	0.459084		0.469824	0.722641	0.661968	0.428693	0.181209	0.504361	0.628819	0.588032	0.796571	0.479843		0.752617	0.523439	0.761231	0.640323			0.554154			0.79612	0.790494	1.03072	0.968482	0.712226	0.9143	1.15783	0.631009	0.83425	0.895805	0.917689	0.858666		1.01094
226.174	0.635981	0.585341	0.678339	0.863888	0.463292	0.360471	0.804975			0.558417	0.510427	0.540651	0.535781	0.514037		0.395616	0.679859	0.638357	0.426814	0.205767	0.487419	0.642813	0.618189	0.808758	0.48226		0.760078	0.514638	0.715003	0.661848			0.617504			0.717103	0.761133	1.05504	0.945632	0.666354	0.883998	1.17118	0.628726	0.880002	0.871669	0.936341	0.926081		1.04531
227.016	0.687224	0.637467	0.610387	0.621058	0.518432	0.437578	0.837188			0.574697	0.489683	0.605075	0.577609	0.496315		0.462265	0.681093	0.644325	0.442843	0.206446	0.554713	0.707039	0.603074	0.853527	0.471081		0.742282	0.573211	0.666831	0.703576			0.584918			0.689772	0.734996	1.01952	0.988337	0.66804	0.999253	1.20657	0.685033	0.899838	0.838361	0.91384	0.943877		1.00859
227.858	0.564813	0.603774	0.745989	0.75187	0.459311	0.446074	0.828562			0.489483	0.485383	0.547526	0.594658	0.493849		0.451804	0.66475	0.667946	0.459055	0.20773	0.398481	0.900637	0.613207	0.814841	0.457644		0.715778	0.544757	0.72822	0.762994			0.62717			0.726824	0.729491	0.980242	0.956601	0.640866	0.940594	1.14694	0.611013	0.894567	0.829283	1.00061	0.810189		1.03545
228.7	0.700413	0.59327	0.531374	0.606144	0.457639	0.491447	0.781917			0.496315	0.49346	0.665817	0.556521	0.504083		0.400827	0.625555	0.678717	0.403062	0.2037	0.465019	0.819177	0.571141	0.834861	0.469611		0.720671	0.541406	0.725895	0.723756			0.681158			0.702066	0.745759	1.09597	0.909279	0.693612	0.963207	1.19681	0.630263	0.922258	0.915035	1.01426	0.828925		0.992672
229.542	0.590927	0.610437	0.674063	0.63064	0.463836	0.435244	0.832343			0.485163	0.472094	0.702907	0.568367	0.440698		0.397777	0.720504	0.664701	0.464165	0.200008	0.432394	0.618713	0.613024	0.824481	0.463569		0.690377	0.505304	0.694512	0.680481			0.638451			0.734915	0.735282	0.983868	0.967507	0.784406	0.956343	1.27176	0.601371	0.902	0.899472	0.920878	1.10929		1.04218
230.384	0.608429	0.622624	0.755669	0.733111	0.533143	0.416303	0.839336			0.503421	0.47553	0.623288	0.523649	0.50703		0.425815	0.722731	0.665019	0.421343	0.195024	0.47336	0.644931	0.606577	0.870703	0.446343		0.651777	0.520904	0.748522	0.680976			0.607266			0.727837	0.748592	1.03119	1.02838	0.700494	0.975505	1.34138	0.592515	0.839926	0.792343	0.951023	0.880427		1.03063
231.226	0.62707	0.640098	0.547396	0.674821	0.52959	0.450542	0.796508			0.595464	0.432567	0.573999	0.551266	0.468479		0.371761	0.727257	0.653379	0.456944	0.1996	0.484736	0.730704	0.627794	0.888467	0.46896		0.688953	0.549687	0.748652	0.712893			0.52744			0.652035	0.732775	0.977243	0.924369	0.735969	0.948741	1.26485	0.638816	0.794647	0.817466	1.01647	0.881917		1.03629
232.068	0.63845	0.626811	0.682878	0.763105	0.50439	0.422856	0.788352			0.498307	0.437755	0.558535	0.549129	0.496742		0.406266	0.66234	0.663666	0.409327	0.202369	0.454496	0.688875	0.633589	0.83237	0.476662		0.691358	0.515775	0.747987	0.793017			0.641629			0.659216	0.732607	1.07357	0.968592	0.70264	0.851353	1.32853	0.644521	0.869147	0.972635	1.01746	1.02165		1.0309
232.91	0.688206	0.601546	0.601619	0.63197	0.554309	0.459233	0.830577			0.615163	0.409891	0.541328	0.56102	0.473002		0.449529	0.695732	0.667506	0.444028	0.195835	0.444101	0.639335	0.662401	0.859905	0.470814		0.714784	0.552045	0.703204	0.736467			0.585538			0.632916	0.744716	0.96568	0.964224	0.652557	0.895423	1.23002	0.635963	0.875932	0.851545	0.895313	0.876305		0.975627
233.752	0.669401	0.61201	0.560805	0.714937	0.527618	0.45299	0.867647			0.540132	0.418983	0.614725	0.618077	0.483474		0.417786	0.668983	0.5888	0.42485	0.203	0.484125	0.857577	0.618849	0.843463	0.451933		0.732398	0.522158	0.728029	0.763105			0.563408			0.704746	0.750207	0.847355	0.956078	0.671895	0.949172	1.31533	0.663728	0.874811	0.882197	0.905745	0.891151		0.99358
234.594	0.626089	0.6584	0.597334	0.608259	0.483142	0.428449	0.828962			0.489728	0.512823	0.555457	0.545307	0.542135		0.455835	0.751338	0.630942	0.435789	0.208116	0.505601	0.556116	0.682535	0.86057	0.450909		0.72155	0.523965	0.698009	0.700355			0.641339			0.669041	0.754951	0.986996	0.957226	0.642237	0.983842	1.24304	0.662453	0.863515	0.87037	1.02166	0.940855		0.970477
235.436	0.632545	0.667381	0.604309	0.665847	0.479446	0.444541	0.765919			0.661818	0.435663	0.583054	0.547862	0.49854		0.407555	0.751	0.617804	0.452018	0.200675	0.536791	0.716678	0.640407	0.899919	0.465504		0.657465	0.471097	0.668467	0.788287			0.606516			0.679261	0.747933	1.11658	1.00514	0.604769	1.14829	1.31151	0.643361	0.837421	0.79798	1.02769	0.79681		0.993008
236.278	0.627726	0.62111	0.556434	0.744996	0.530979	0.483718	0.820035			0.531277	0.509588	0.640521	0.52969	0.567559		0.427404	0.720043	0.60103	0.454077	0.202453	0.471534	0.60894	0.671155	0.883246	0.480569		0.716492	0.512135	0.674788	0.725766			0.57124			0.642717	0.764918	1.1418	0.977027	0.761367	0.893185	1.28593	0.706362	0.867968	0.811119	1.01052	0.858135		1.01675
237.12	0.683534	0.682476	0.600572	0.594861	0.525392	0.454856	0.915937			0.60379	0.446284	0.583904	0.554471	0.565833		0.418966	0.73042	0.617577	0.446458	0.197431	0.511045	0.728927	0.62182	0.793456	0.471929		0.681397	0.507303	0.76314	0.771295			0.612302			0.669072	0.78595	1.17104	0.965314	0.644839	0.946394	1.22814	0.647539	0.906502	0.888119	1.01272	0.807304		1.01816
237.962	0.681766	0.674734	0.656489	0.607695	0.53789	0.473049	0.813493			0.494087	0.471328	0.59574	0.569592	0.486009		0.432915	0.744271	0.609904	0.436454	0.206481	0.456011	0.641289	0.607235	0.818634	0.472945		0.678295	0.52308	0.68096	0.669558			0.57031			0.61826	0.774274	1.07284	0.936713	0.677829	0.949776	1.29254	0.658297	0.941803	0.823584	0.959873	1.00259		1.00202
238.804	0.609647	0.680091	0.653926	0.538747	0.525664	0.460443	0.840229			0.563423	0.424642	0.561089	0.563552	0.57739		0.424112	0.751166	0.636933	0.437534	0.191506	0.490267	0.68081	0.630221	0.901151	0.442668		0.699553	0.512474	0.739266	0.688827			0.59177			0.684251	0.821145	1.08663	0.901178	0.724972	1.01832	1.24044	0.674879	0.88987	0.787159	0.993301	0.90292		0.987694
239.646	0.686173	0.689564	0.710718	0.776478	0.454473	0.36505	0.740801			0.60192	0.486547	0.532233	0.502746	0.501066		0.416407	0.667061	0.638107	0.456677	0.190119	0.553216	0.873948	0.582466	0.912243	0.496229		0.711215	0.517612	0.715513	0.639308			0.625777			0.62925	0.791975	1.09672	0.958009	0.655267	0.997754	1.32649	0.658192	0.840784	0.85686	0.874897	0.844624		0.984516
240.488	0.653223	0.723844	0.666247	0.831825	0.421591	0.405279	0.841814			0.466802	0.41127	0.622006	0.545598	0.555278		0.420721	0.715548	0.67858	0.429783	0.207692	0.521928	0.715087	0.670739	0.907203	0.470254		0.723518	0.548301	0.712423	0.665721			0.610476			0.646531	0.804774	1.16611	0.937906	0.665487	1.02477	1.30598	0.580279	0.842405	0.863908	0.857286	0.898374		0.971288
241.33	0.666998	0.717232	0.676714	0.559452	0.413035	0.433105	0.809665			0.592843	0.401782	0.560455	0.507442	0.511321		0.367693	0.658011	0.628451	0.460095	0.221615	0.484904	0.753611	0.609586	0.749865	0.51205		0.692222	0.543469	0.718587	0.696653			0.612389			0.677234	0.83814	1.12665	0.981275	0.673779	0.91493	1.32877	0.61174	0.822151	0.852001	0.977915	0.874831		0.998463
242.172	0.77859	0.689998	0.65681	0.569926	0.434583	0.467174	0.810718			0.578248	0.434735	0.586044	0.511776	0.596037		0.416189	0.697592	0.596517	0.445926	0.236575	0.420943	0.832498	0.642642	0.807614	0.50451		0.678419	0.579882	0.736268	0.769132			0.56707			0.724527	0.78697	1.04217	0.915308	0.770286	0.900294	1.23659	0.713112	0.903225	0.836703	1.04533	0.944495		0.997351
243.014	0.617093	0.705567	0.570654	0.635119	0.451448	0.421209	0.86016			0.54981	0.511427	0.728974	0.532219	0.544404		0.440491	0.722384	0.630326	0.403619	0.212997	0.510579	0.744755	0.578806	0.741162	0.500618		0.742194	0.507163	0.666782	0.720132			0.644327			0.693101	0.780697	1.08918	0.952061	0.665317	0.974367	1.27729	0.655553	0.877584	0.884536	1.03383	0.907177		1.02906
243.856	0.629111	0.69052	0.625583	0.570149	0.446888	0.483673	0.837595			0.61738	0.502709	0.647567	0.507777	0.493399		0.421801	0.709173	0.584104	0.419924	0.190671	0.543968	0.744792	0.57294	0.802266	0.48169		0.751017	0.519597	0.67746	0.718931			0.660758			0.689448	0.797917	1.16054	0.926283	0.714707	0.981406	1.36516	0.626119	0.870048	0.906413	0.887995	0.93211		1.04598
244.698	0.652556	0.746506	0.691086	0.578713	0.470853	0.402615	0.821933			0.464962	0.478345	0.573531	0.53223	0.571654		0.407135	0.714518	0.62177	0.430892	0.220057	0.489948	0.764912	0.662159	0.862396	0.465139		0.679195	0.543719	0.725552	0.81024			0.585911			0.750328	0.795524	1.23784	0.831566	0.710173	0.976361	1.27734	0.650326	0.90064	0.999504	1.00854	0.892795		0.980757
245.54	0.626535	0.668714	0.592358	0.514243	0.465317	0.473886	0.819558			0.485885	0.406774	0.559467	0.534324	0.506225		0.43224	0.644643	0.614779	0.398373	0.213719	0.498383	0.688605	0.718844	0.853877	0.472965		0.72795	0.534289	0.706357	0.702961			0.629345			0.639254	0.784662	1.20785	0.874722	0.685267	0.972539	1.20384	0.608526	0.910035	0.967502	1.06752	0.858918		1.0119
246.382	0.585485	0.677439	0.635841	0.623867	0.433528	0.398892	0.829282			0.598298	0.374023	0.603921	0.508232	0.533661		0.419682	0.669053	0.61324	0.443648	0.209943	0.502677	0.778801	0.692702	0.840291	0.489138		0.671436	0.56558	0.732195	0.724772			0.656434			0.707249	0.758378	1.16337	0.877749	0.660542	0.888133	1.25481	0.605695	0.893181	0.99899	1.01158	0.925721		1.00583
247.224	0.695812	0.691294	0.746138	0.593241	0.484132	0.458982	0.899497			0.537822	0.396331	0.633878	0.525081	0.514784		0.45432	0.716629	0.622494	0.429925	0.213407	0.485684	0.677431	0.701496	0.929026	0.468303		0.752228	0.528914	0.759052	0.682871			0.622884			0.698455	0.789393	1.07696	0.840146	0.691741	1.07085	1.2686	0.673083	0.909053	1.07303	1.08516	0.887742		1.02999
248.066	0.599902	0.697362	0.643222	0.662032	0.382724	0.457082	0.890233			0.540215	0.398785	0.636344	0.552422	0.522308		0.405193	0.740269	0.65458	0.481758	0.227504	0.447417	0.719384	0.606187	0.861069	0.488725		0.7959	0.506523	0.728981	0.769763			0.594513			0.707878	0.789267	1.10474	0.881851	0.622906	0.880369	1.24734	0.638783	0.898165	1.13436	0.969093	0.946262		0.997861
248.908	0.575232	0.673925	0.60693	0.766293	0.401905	0.486695	0.902364			0.50054	0.42468	0.654072	0.593381	0.538544		0.396933	0.676031	0.591474	0.437274	0.19234	0.406185	0.854648	0.692252	0.887269	0.511766		0.819047	0.499993	0.752208	0.670089			0.605978			0.714293	0.759744	1.04636	0.893208	0.683109	0.925464	1.29671	0.676579	0.894906	1.06381	1.05471	0.833095		0.98958
249.75	0.730447	0.69869	0.657493	0.531934	0.42411	0.420995	0.902942			0.518122	0.395376	0.592297	0.532494	0.571308		0.382187	0.689061	0.627384	0.456299	0.199441	0.389554	0.730212	0.681704	0.920619	0.517155		0.763547	0.466747	0.676808	0.680307			0.663721			0.778824	0.819735	1.12614	0.863752	0.742811	0.899283	1.21291	0.644453	0.882898	1.06886	0.966608	0.926977		1.00388
250.592	0.649732	0.659028	0.616509	0.813521	0.417952	0.413219	0.880823			0.696197	0.425353	0.594988	0.542402	0.502936		0.37455	0.729845	0.675347	0.431157	0.200532	0.483631	0.703991	0.630136	0.951866	0.513251		0.781741	0.446135	0.83924	0.76534			0.662005			0.784801	0.776047	1.12033	0.850805	0.661197	0.931855	1.2173	0.697444	0.868802	1.1399	0.998563	0.870124		1.03232
251.434	0.694362	0.687104	0.704591	0.586652	0.42879	0.470861	0.867058			0.520396	0.367091	0.531798	0.557814	0.472751		0.392982	0.709868	0.653144	0.491502	0.19869	0.481188	0.840813	0.668449	0.860103	0.500991		0.846003	0.494635	0.761366	0.695649			0.549284			0.703555	0.7816	0.978463	0.861273	0.639674	0.883686	1.12707	0.6099	0.852662	1.03997	0.933537	0.834484		0.994878
252.276	0.643033	0.664606	0.639235	0.456492	0.385211	0.460605	0.898203			0.53632	0.421016	0.527016	0.544127	0.486221		0.40563	0.703621	0.667236	0.495674	0.213257	0.442443	0.756068	0.629025	0.797004	0.538991		0.836278	0.509479	0.71667	0.704308			0.646913			0.594141	0.769669	1.06301	0.879947	0.729631	0.973159	1.12587	0.636066	0.924417	0.960904	0.93938	0.939289		1.02421
253.118	0.6664	0.66883	0.772515	0.713807	0.429253	0.454734	0.86862			0.487422	0.50059	0.510037	0.553041	0.515417		0.372227	0.641997	0.662674	0.485214	0.231098	0.5613	0.709411	0.68496	0.874995	0.532441		0.77167	0.540215	0.744693	0.694064			0.626358			0.668386	0.801849	1.01782	0.829488	0.740752	0.918888	1.17237	0.653366	0.839679	1.05581	0.905401	0.850428		0.986146
253.96	0.61671	0.600546	0.640548	0.607468	0.500082	0.469681	0.896075			0.594649	0.509651	0.602068	0.61706	0.532542		0.338218	0.692255	0.698066	0.453489	0.212886	0.475815	0.762603	0.686433	0.863827	0.53815		0.804524	0.487896	0.765762	0.766941			0.571058			0.721819	0.787531	1.01554	0.821539	0.638392	0.864124	1.13644	0.713178	0.839786	0.983438	0.878735	0.844652		1.01531
254.802	0.647261	0.65831	0.639229	0.585073	0.462828	0.437402	0.895197			0.542841	0.472321	0.718683	0.612807	0.517769		0.379179	0.693914	0.635802	0.44975	0.215188	0.461372	0.650416	0.676385	0.917972	0.505983		0.811171	0.459334	0.772015	0.655758			0.661161			0.64696	0.796884	1.04116	0.912711	0.710573	0.9247	1.13506	0.615381	0.875563	1.00232	0.698107	0.792922		1.01673
255.644	0.708447	0.674565	0.677618	0.663847	0.45793	0.456149	0.90074			0.602806	0.489666	0.483467	0.515878	0.421264		0.381937	0.767192	0.657273	0.430559	0.240073	0.518163	0.760027	0.695596	0.841634	0.522829		0.79818	0.507021	0.771593	0.66077			0.629847			0.691818	0.793559	1.03431	0.894194	0.685606	0.882753	1.19041	0.642437	0.852661	0.934349	0.915598	0.941542		0.993423
256.486	0.643154	0.650214	0.652075	0.66856	0.434519	0.435621	0.890354			0.51208	0.453789	0.532929	0.547869	0.481448		0.430494	0.744873	0.641473	0.477016	0.230125	0.464617	0.773109	0.625493	0.857204	0.485277		0.786722	0.485459	0.719803	0.66485			0.605888			0.631302	0.807667	0.987258	0.867302	0.694184	1.00852	1.16953	0.652742	0.871014	0.93342	0.789843	0.937146		0.999178
257.328	0.79991	0.63958	0.688359	0.583775	0.470243	0.388009	0.84002			0.592147	0.500052	0.637852	0.515982	0.444806		0.375897	0.689266	0.64538	0.468994	0.200105	0.491406	0.696878	0.637967	0.896109	0.507519		0.819081	0.52618	0.730864	0.684613			0.665305			0.688769	0.77623	1.14411	0.850067	0.790344	0.955353	1.17747	0.605374	0.868968	0.986448	0.685334	0.916113		1.00878
258.17	0.624206	0.664639	0.544702	0.493424	0.418985	0.481561	0.952257			0.54177	0.457698	0.587944	0.506639	0.547549		0.398107	0.689459	0.638365	0.45519	0.219153	0.481432	0.792388	0.628335	0.854046	0.495517		0.829262	0.487281	0.706185	0.723539			0.632679			0.647968	0.818241	1.17938	0.845345	0.686589	1.07944	1.18821	0.693238	0.845738	1.04569	0.853602	0.876834		1.00452
259.012	0.59035	0.660166	0.614925	0.477549	0.541169	0.443206	0.825012			0.57206	0.468267	0.563695	0.587143	0.604014		0.39904	0.725791	0.6596	0.473456	0.213946	0.467235	0.667176	0.685691	0.775961	0.487388		0.79705	0.561696	0.788409	0.686368			0.625799			0.652618	0.789259	1.08075	0.861572	0.735923	0.9646	1.23126	0.61511	0.830003	0.982498	0.869357	0.913657		1.04968
259.854	0.65267	0.669543	0.646273	0.585162	0.457109	0.46454	0.861832			0.624425	0.510948	0.578822	0.633255	0.613955		0.352291	0.663349	0.652137	0.474343	0.229368	0.456472	0.840572	0.622503	0.829145	0.502888		0.876406	0.530162	0.705288	0.771742			0.612248			0.718114	0.752006	1.10318	0.883765	0.658804	0.971757	1.22927	0.658242	0.92945	1.0729	0.831323	0.851117		1.04065
260.696	0.570934	0.655765	0.676938	0.700629	0.466613	0.414968	0.893432			0.629759	0.455257	0.55746	0.606458	0.541502		0.389438	0.721392	0.630983	0.466145	0.218512	0.461559	0.725289	0.684803	0.949092	0.491195		0.814486	0.557186	0.800597	0.698223			0.652473			0.627503	0.776403	1.10942	0.879784	0.742998	0.878751	1.20972	0.621248	0.870983	1.11636	0.806635	0.852551		1.01779
261.538	0.717757	0.700667	0.66256	0.603964	0.48163	0.457104	0.884114			0.526174	0.495908	0.676759	0.572777	0.491897		0.36611	0.698339	0.684596	0.463313	0.222143	0.474423	0.743711	0.685686	0.877166	0.491628		0.866872	0.506574	0.756365	0.764573			0.605737			0.736525	0.786946	1.09573	0.87022	0.739006	0.921729	1.2212	0.659758	0.864825	0.977337	0.749055	0.948106		0.992201
262.38	0.646759	0.607553	0.772071	0.689894	0.464088	0.4675	0.898427			0.492486	0.481072	0.600993	0.588209	0.510687		0.409397	0.701979	0.675314	0.465535	0.237447	0.462549	0.760483	0.6614	0.912042	0.483931		0.795187	0.534089	0.725676	0.76256			0.610954			0.667077	0.791151	1.13722	0.873487	0.725477	0.842876	1.15454	0.66625	0.872166	0.993108	0.869991	0.93955		1.0201
263.222	0.686932	0.623461	0.661794	0.616697	0.457449	0.435586	0.875993			0.583242	0.468774	0.620628	0.57584	0.480087		0.443073	0.704493	0.658359	0.480218	0.232574	0.550454	0.674566	0.6762	0.813305	0.51281		0.849283	0.50867	0.761655	0.719599			0.630376			0.698603	0.806928	1.09302	0.929564	0.718363	0.900455	1.16576	0.642248	0.876636	0.96025	0.768764	0.836366		1.00405
264.064	0.609949	0.639786	0.552126	0.571757	0.462481	0.446733	0.892118			0.660562	0.478405	0.576203	0.585626	0.527122		0.365213	0.78438	0.663475	0.442579	0.245691	0.454837	0.774146	0.604386	0.888127	0.476626		0.850052	0.580465	0.657913	0.685961			0.623382			0.728644	0.794926	1.14437	0.818493	0.723206	0.94309	1.13328	0.604026	0.823374	1.01853	0.815208	0.887563		1.02731
264.906	0.697899	0.64948	0.673641	0.693157	0.489834	0.361015	0.847544			0.546221	0.508099	0.567854	0.599768	0.484739		0.374952	0.674644	0.685124	0.497133	0.220228	0.566557	0.789609	0.604706	0.868398	0.494427		0.836533	0.557114	0.747282	0.747907			0.658304			0.706229	0.810359	1.09419	0.855679	0.638313	0.900957	1.17676	0.643049	0.947154	0.992401	0.813741	0.903517		1.04403
265.748	0.68113	0.679236	0.63473	0.568273	0.440188	0.450261	0.847981			0.646646	0.508587	0.615354	0.61419	0.43636		0.370713	0.699876	0.663263	0.481695	0.240404	0.514679	0.746422	0.638136	0.825237	0.474449		0.829334	0.583369	0.73164	0.699915			0.618433			0.73548	0.803794	1.05768	0.865627	0.716565	1.00827	1.21011	0.580141	0.92317	0.967317	0.776919	0.921277		1.02948
266.59	0.658958	0.664708	0.732469	0.742456	0.463696	0.388163	0.80783			0.673131	0.525029	0.518755	0.575418	0.489307		0.384058	0.705107	0.698831	0.453271	0.240657	0.479127	0.798104	0.645224	0.852675	0.508894		0.892293	0.492695	0.723903	0.72285			0.626662			0.728381	0.781632	1.08089	0.874865	0.780139	0.946513	1.02697	0.653125	0.865982	1.0501	0.688694	0.906732		1.00053
267.432	0.654428	0.685404	0.86124	0.518941	0.457689	0.48881	0.802341			0.616765	0.47166	0.54532	0.60479	0.478266		0.418345	0.787117	0.697138	0.456284	0.253124	0.408915	0.691891	0.692873	0.865937	0.484916		0.934684	0.565436	0.78157	0.674664			0.653196			0.758569	0.839339	1.05671	0.890272	0.734462	0.89187	1.11025	0.654267	0.826109	0.972812	0.777962	0.830442		1.00625
268.274	0.633264	0.640302	0.660394	0.62805	0.421793	0.49549	0.749232			0.627133	0.516683	0.486396	0.604885	0.476687		0.406627	0.802866	0.715152	0.452614	0.222813	0.425432	0.824155	0.64055	0.797604	0.499241		0.953764	0.527443	0.696281	0.696528			0.645101			0.724563	0.835647	1.12735	0.921012	0.667627	0.863456	1.09536	0.649881	0.817435	1.00912	0.74921	0.7854		1.01042
269.116	0.616886	0.679029	0.660995	0.682005	0.38575	0.454751	0.843325			0.594302	0.506545	0.594346	0.539057	0.532971		0.415338	0.723796	0.708641	0.475578	0.21513	0.490098	0.715155	0.642827	0.880242	0.497126		0.881173	0.559344	0.763602	0.70303			0.57415			0.737673	0.786202	1.22432	0.938989	0.64232	1.0139	1.07686	0.672565	0.874129	1.04106	0.864305	1.00756		1.0291
[truncated: 43 more columns]

## Sheet: Figure 1d
ENDs with Atg8 colocalization
2xGFP-Ede1			2xGFP-Ede1+3xGBP			2xGFP-Ede1-AIM + 3xGBP				Table Analyzed	Data 1			Table Analyzed	Data 2
96.0938	95.2381	96.6387	97.3154	95.4248	96.6667	0	0	0.5
										Column B	WT+3xGBP			Column C	AIM+3xGBP
										vs.	vs,			vs.	vs,
										Column A	WT			Column A	WT
										Unpaired t test				Unpaired t test
										P value	0.525			P value	<0,0001
										P value summary	ns			P value summary	****
										Significantly different (P < 0.05)?	No			Significantly different (P < 0.05)?	Yes
										One- or two-tailed P value?	Two-tailed			One- or two-tailed P value?	Two-tailed
										t, df	t=0,6956, df=4			t, df	t=217,6, df=4
										How big is the difference?				How big is the difference?
										Mean of column A	95.99			Mean of column A	95.99
										Mean of column B	96.47			Mean of column C	0.1667
										Difference between means (B - A) ± SEM	0,4788 ± 0,6883			Difference between means (C - A) ± SEM	-95,82 ± 0,4404
										95% confidence interval	-1,432 to 2,390			95% confidence interval	-97,05 to -94,60
										R squared (eta squared)	0.1079			R squared (eta squared)	0.9999
										F test to compare variances				F test to compare variances
										F, DFn, Dfd	1,852, 2, 2			F, DFn, Dfd	5,981, 2, 2
										P value	0.7014			P value	0.2865
										P value summary	ns			P value summary	ns
WT+3xGBP	with Atg8	w/o Atg8		WT	w	w/o				Significantly different (P < 0.05)?	No			Significantly different (P < 0.05)?	No
16	1	2		15	53	2
15				14	36	3				Data analyzed				Data analyzed
14	8	1		13						Sample size, column A	3			Sample size, column A	3
13	12	0		12						Sample size, column B	3			Sample size, column C	3
12	12	0		11
11	11	0		10	x
10	21	0		9
9	15	0		8
8	13	0		7	34	0
7	10	0		6
6	18	0		5	x
5	7			4
4	1	0		3
3	5	0		2
2	5	1		1
1	6	0
Coloc %	97.3154			Coloc %	96.0938
all events		149		all events		128
WT+3xGBP	w	w/o		WT	w	w/o
1	7	0		1	31	1
2	7	0		2	27	2
3	14	2		3	30	3
4	15	0		4	32	0
5	14	0		5
6	10	0		6
7	18	0		7
8	8	0		8
9	21	0		9
10	13	0
11	2	0
12	4	1
13	4	0
14	3	4
15	6	0
Coloc %	95.4248			Coloc %	95.2381
all events		153		all events		126
WT+3xGBP	w	w/o		WT	w	w/o
1	9	1		1
2	13	0		2
3	16	0		3
4	12	1		4	21	1
5	19	0		5
6	16	0		6
7	18	2		7
8	12	0		8	56	2
9				9	39	1
10
Coloc %	96.6387			Coloc %	96.6667
all events		119		all events		120
	ENDs	Coloc w/ Atg8	%
AIM+3xGBP	229	0	0
AIM+3xGBP	218	0	0
AIM+3xGBP	200	1	0.5

## Sheet: Figure 1e
relative bound protein after wash (a.u) replicate				relative bound protein after wash (a.u) average							relative bound protein after wash (a.u) statistic
	replicate 1										Ordinary one-way Anova
	GBP	GBPlow	Ape1 1-45
	0.986396	0.148064	0.067121			GBP	GBPlow	Ape1 1-45			Number of families	1
	1.10694	0.105422	0.030468		replicate 1	0.874102	0.094057	0.043874			Number of comparisons per family	2
	0.708783	0.045522	--		replicate 2	1.13616	0.066475	0.040881			Alpha	0.05
	0.926124	0.09599	0.040438		replicate 3	0.987773	0.044264	0.0434
	0.808999	0.059878	0.049521								Dunnett's multiple comparisons test	Mean Diff.	95.00% CI of diff.	Below threshold?	Summary	Adjusted P Value	A-?
	0.541943	0.163007	0.045388								GBP vs. GBPlow	0.9341	0.8265 to 1.042	Yes	****	<0.0001	B	GBPlow
	0.907764	0.157315	0.037708								GBP vs. Ape1 1-45	0.9573	0.8457 to 1.069	Yes	****	<0.0001	C	Ape1 1-45
	0.890018	0.07275	0.036473
	1.21441	0.049578	--								Test details	Mean 1	Mean 2	Mean Diff.	SE of diff.	n1	n2	q	DF
	0.649638	0.043046	--								GBP vs. GBPlow	1	0.0659	0.9341	0.04776	30	30	19.56	83
	replicate 2										GBP vs. Ape1 1-45	1	0.04266	0.9573	0.04956	30	26	19.32	83
	GBP	GBPlow	Ape1 1-45
	1.64046	0.054257	0.044424
	1.72581	0.034424	0.030981
	1.91645	0.041397	0.033782
	0.787967	0.055082	0.0216
	1.13142	0.053224	0.030178
	0.751401	0.044581	0.050912
	0.789229	0.046649	0.052282
	0.976441	0.1448	0.045833
	0.67431	0.075012	0.057937
	0.968091	0.115328	--
	replicate 3
	GBP	GBPlow	Ape1 1-45
	0.987395	0.030417	0.022573
	0.838949	0.020697	0.020189
	0.915202	0.020177	0.038065
	1.33216	0.034085	0.029673
	1.09233	0.030169	0.064103
	0.923795	0.018733	0.057198
	1.03003	0.018574	0.051732
	0.924377	0.033651	0.048688
	0.846226	0.115214	0.027152
	1.00695	0.049857	0.074628

## Sheet: Figure 2b
	Degree of clustering
Replicate	Nup170-GFP	Vph1-GFP	GFP-Atg11			Average degree of clustering
R1	0.846162	0.482634	0.653561			Nup170-GFP	Vph1-GFP	GFP-Atg11		Table Analyzed	Col: Entering replicate data					Number of families	1
	0.791884	0.509165	0.615563		R1	0.777199	0.431112	0.850173		Data sets analyzed	A-C					Number of comparisons per family	2
	0.586681	0.454627	0.908605		R2	0.782815	0.451842	0.759856								Alpha	0.05
	0.663768	0.431675	0.936718		R3	0.686431	0.450429	0.762498		ANOVA summary
	0.922599	0.454685	0.74389							F	208.8					Dunnett's multiple comparisons test	Mean Diff.	95.00% CI of diff.	Below threshold?	Summary	Adjusted P Value	C-?
	0.86834	0.37533	1.03081							P value	<0.0001					GFP-Atg11 vs. Nup170-GFP	0.04203	0.0009711 to 0.08308	Yes	*	0.0439	A	Nup170-GFP
	0.62357	0.245287	0.585948							P value summary	****					GFP-Atg11 vs. Vph1-GFP	0.3464	0.3053 to 0.3874	Yes	****	<0.0001	B	Vph1-GFP
	0.773985	0.329287	1.59577							Significant diff. among means (P < 0.05)?	Yes
	0.805592	0.260735	0.501402							R squared	0.483					Test details	Mean 1	Mean 2	Mean Diff.	SE of diff.	n1	n2	q	DF
	0.750939	0.444686	0.949395													GFP-Atg11 vs. Nup170-GFP	0.7908	0.7488	0.04203	0.0185	150	150	2.272	447
	0.681378	0.323322	0.674856							Brown-Forsythe test						GFP-Atg11 vs. Vph1-GFP	0.7908	0.4445	0.3464	0.0185	150	150	18.72	447
	0.723198	0.412253	0.584548							F (DFn, DFd)	58.84 (2, 447)
	0.744465	0.495028	0.886876							P value	<0.0001
	0.808205	0.33542	0.42247							P value summary	****
	0.796467	0.352781	0.707959							Are SDs significantly different (P < 0.05)?	Yes
	0.563467	0.394091	0.574866
	0.661788	0.342681	0.810654							Bartlett's test
	0.862098	0.68871	0.625615							Bartlett's statistic (corrected)	152.5
	0.677898	0.418984	1.02446							P value	<0.0001
	0.949346	0.382149	1.33989							P value summary	****
	0.976456	0.438828	0.994303							Are SDs significantly different (P < 0.05)?	Yes
	0.633682	0.631541	1.06965
	0.928593	0.457564	1.22059							ANOVA table	SS	DF	MS	F (DFn, DFd)	P value
	0.596169	0.459003	0.738866							Treatment (between columns)	10.72	2	5.359	F (2, 447) = 208.8	P<0.0001
	0.644829	0.499017	1.06919							Residual (within columns)	11.47	447	0.02567
	0.762863	0.651136	0.346784							Total	22.19	449
	0.60729	0.382945	1.14238
	0.840675	0.31779	0.978028							Data summary
	0.866493	0.215061	1.08348							Number of treatments (columns)	3
	0.633071	0.206647	0.954874							Number of values (total)	450
	0.861879	0.248796	0.673426
	0.693999	0.164512	0.451092
	0.618007	0.521559	0.653886
	0.78373	0.41769	0.45038
	0.943429	0.423347	1.07987
	0.759196	0.432938	1.31725
	0.719255	0.555735	0.620792
	0.638775	0.604606	0.840262
	0.698379	0.49705	0.583327
	0.832776	0.389693	0.80147
	1.03446	0.462655	0.824758
	0.88059	0.499133	0.94584
	1.03825	0.442077	1.44157
	0.860766	0.508256	0.828658
	0.695875	0.42344	0.7316
	0.805548	0.483073	0.690284
	0.892037	0.512427	0.969442
	0.845176	0.435884	1.39216
	0.761682	0.617587	0.856981
	0.904176	0.522091	0.583601
R2	0.739759	0.418158	0.582959
	0.633556	0.534631	0.745715
	0.739588	0.398821	0.835851
	0.735217	0.33417	0.819382
	0.660256	0.484457	0.580082
	0.68554	0.524155	0.401284
	0.681189	0.58262	0.650458
	0.608533	0.378215	0.47108
	0.705609	0.496277	0.584666
	0.71585	0.460843	1.05856
	0.605182	0.474984	0.976058
	0.73135	0.510234	1.05252
	0.873338	0.48654	0.498521
	0.832271	0.448347	0.677454
	0.864256	0.470786	1.10956
	0.941693	0.333566	0.381244
	0.911383	0.387111	1.09465
	0.798786	0.399059	0.655623
	0.775236	0.584377	0.864954
	0.845943	0.406711	0.779263
	0.607975	0.479854	0.635478
	0.759428	0.383721	0.92265
	0.747465	0.449499	0.67193
	0.628365	0.441278	1.13223
	0.72789	0.55964	0.613948
	0.714474	0.540226	0.884293
	1.10058	0.495409	0.860818
	0.763606	0.374022	0.408023
	0.783032	0.397045	1.12117
	0.768552	0.54611	0.949473
	0.917927	0.414925	0.397988
	0.684401	0.483113	1.07627
	0.843743	0.412138	0.787968
	0.925104	0.361579	0.82466
	0.717922	0.464749	0.676288
	0.787572	0.356783	0.795567
	0.719818	0.450516	0.853692
	0.957161	0.478191	1.12236
	0.677766	0.556474	0.774903
	1.02397	0.422161	0.580167
	0.668022	0.444062	0.940061
	0.982145	0.500217	0.827008
	0.841874	0.54565	0.370985
	0.918599	0.407427	0.752919
	0.639837	0.409681	1.03076
	0.937765	0.464689	0.706863
	0.786717	0.532576	0.409702
	0.767485	0.300925	0.65646
	0.873238	0.293146	0.545194
	0.783788	0.512248	0.843075
R3	0.607197	0.451248	0.624105
	0.647236	0.502576	0.864884
	0.823893	0.39999	0.389978
	0.694054	0.55154	0.44936
	0.765942	0.395853	0.437061
	0.486952	0.642818	0.623619
	0.662492	0.518948	0.850317
	0.514148	0.44581	1.14183
	0.690211	0.457611	0.72044
	0.646629	0.459414	0.889657
	0.707025	0.569026	0.620618
	0.640142	0.426232	0.789625
	0.572774	0.445109	0.593811
	0.811718	0.43857	0.697377
	0.734587	0.423983	0.789729
	0.602225	0.558683	0.754465
	0.641923	0.342305	0.648911
	0.826454	0.545059	0.883423
	0.702406	0.432972	0.942409
	0.72833	0.445605	0.787643
	0.792376	0.512478	0.854816
	0.743234	0.41189	0.982113
	0.772507	0.371472	0.655292
	0.547229	0.381576	1.01873
	0.649808	0.455792	0.437921
	0.55656	0.412655	0.96921
	0.697358	0.422492	0.539391
	0.776985	0.34284	0.676636
	0.584829	0.471017	0.90852
	0.932544	0.325243	0.764165
	0.772223	0.395637	0.54374
	0.716796	0.544176	0.859021
	0.84548	0.456868	0.749675
	0.819888	0.457615	0.786833
	0.689786	0.421811	0.618292
	0.664482	0.54064	0.933702
	0.746329	0.365205	0.490824
	0.647464	0.561777	0.84097
	0.635198	0.552893	0.760664
	0.558819	0.351407	0.835505
	0.63187	0.46056	0.819196
	0.585404	0.539817	0.574852
	0.720404	0.469299	0.892248
	0.755436	0.446065	1.02053
	0.625578	0.297813	1.27875
	0.56136	0.346286	0.814789
	0.644365	0.361679	0.928895
	0.704831	0.486378	0.653468
	0.697516	0.444364	0.767623
	0.73856	0.460337	0.649281

## Sheet: Figure 2e
	Degree of clustering
	mScarlet-Atg11 atg19∆ GFP-Ape1				Average degree of clustering
Replicate	Atg19	Atg19-GBP			Atg19	Atg19-GBP				Table Analyzed	Data 2
R1	0.74939	0.97635		R1	0.862543	0.790321
	1.0477	1.02838		R2	0.961883	0.864202				Column B	Atg19-GBP
	1.01817	0.588902		R3	0.971441	0.88821				vs.	vs.
	0.759704	0.788442								Column A	Atg19
	1.37058	1.10267
	0.816197	0.550329								Unpaired t test
	0.96425	0.79692								P value	0.0012
	0.784483	0.461693								P value summary	**
	0.601932	0.92285								Significantly different (P < 0.05)?	Yes
	0.98149	1.04732								One- or two-tailed P value?	Two-tailed
	0.644552	0.558583								t, df	t=3.271, df=298
	0.935389	0.496734
	0.837149	0.772411								How big is the difference?
	0.656086	0.621525								Mean of column A	0.932
	0.67428	0.953064								Mean of column B	0.8476
	0.69446	0.665159								Difference between means (B - A) ± SEM	-0.08438 ± 0.02579
	0.67285	0.495551								95% confidence interval	-0.1351 to -0.03362
	0.690496	0.810649								R squared (eta squared)	0.03467
	1.09546	0.747
	0.833779	0.707727								F test to compare variances
	1.1044	0.999471								F, DFn, Dfd	1.428, 149, 149
	0.874624	0.599764								P value	0.0305
	0.795291	0.505326								P value summary	*
	0.993364	0.99752								Significantly different (P < 0.05)?	Yes
	0.676012	0.861058
	0.707578	0.815537								Data analyzed
	0.722407	0.860525								Sample size, column A	150
	0.912414	0.900689								Sample size, column B	150
	0.877218	1.02869
	1.16806	0.570499
	0.986407	0.371697
	0.80558	0.594435
	0.691724	0.627998
	0.872297	0.751257
	0.715411	1.02065
	0.899923	0.623579
	1.04822	0.87143
	0.683847	0.934896
	0.759014	0.666316
	0.967275	0.677169
	0.922335	0.910696
	0.798469	0.887884
	0.99832	1.01887
	1.0061	0.526448
	0.715528	0.894432
	0.870873	0.96029
	0.858434	0.829844
	0.92619	0.866441
	1.04725	0.851897
	0.894196	1.39847
R2	0.981912	0.777601
	0.816721	0.637776
	0.824432	1.47068
	0.86216	0.817639
	0.609289	1.15031
	1.22899	1.07559
	0.721166	0.530935
	1.02077	1.16572
	0.597145	0.772074
	1.22179	0.663299
	1.28419	1.12434
	0.713089	0.539086
	0.795025	0.655252
	0.605406	1.36067
	0.972319	1.31241
	0.720227	0.73899
	0.928927	0.530865
	0.941436	0.878813
	1.08768	0.585973
	1.41742	1.07966
	0.862455	0.474559
	0.685824	1.11881
	0.904078	0.759147
	0.787526	0.573914
	0.87488	0.960493
	0.879889	1.33233
	1.19651	1.0495
	1.30793	1.42884
	0.997094	0.696047
	1.16124	0.615743
	0.832457	0.969852
	0.827803	1.56756
	1.04503	1.16807
	0.717782	0.741873
	0.93115	0.87851
	0.867003	0.619356
	0.956984	0.777764
	1.09285	0.70392
	0.938656	0.792345
	1.11985	0.759598
	1.46914	0.994149
	1.08161	0.807083
	1.00707	0.604946
	1.59612	1.05889
	0.805098	0.398996
	0.858299	0.906528
	0.966933	0.576812
	0.981583	0.670679
	0.824494	0.713597
	1.16673	0.622518
R3	0.843215	0.85257
	0.841033	0.704299
	0.968819	1.07203
	0.56953	0.698586
	0.838706	1.17266
	0.88454	0.71082
	0.863129	0.829764
	0.960611	1.09317
	0.828384	0.779743
	0.804401	1.35101
	0.703557	1.04107
	0.931829	0.978476
	1.03673	0.612179
	1.07936	0.847839
	1.03504	1.0197
	0.805971	0.962092
	0.937512	1.06475
	0.906756	0.497001
	0.738198	1.02432
	0.920039	0.798414
	0.603389	0.836788
	0.774065	0.889374
	0.982205	0.628616
	1.32996	0.74461
	0.875337	1.3983
	1.06035	1.24237
	0.851424	1.08266
	1.07011	0.934128
	0.97535	0.611136
	1.04432	0.83654
	0.562156	0.766528
	0.875136	0.683669
	0.964907	0.824617
	0.967637	1.05206
	1.36268	0.933471
	1.29331	0.878185
	1.2024	0.765674
	1.07202	1.11393
	1.04716	0.66692
	0.846303	0.609538
	1.62646	0.938854
	1.24371	0.69805
	0.774714	0.968904
	1.10188	1.05983
	0.966636	0.800844
	1.10002	0.460577
	1.16553	1.38043
	1.40103	1.21621
	0.940803	0.629974
	0.993659	0.647246

## Sheet: Figure 2f
Colocalization of Atg11 to ENDs
2xGFP-Ede1 Atg11-mScarlet
-3xGBP				+3xGBP
1	1	1	1	0.598291	0.598684	0.652557	0.668814				Table Analyzed	normalized to 1
											Column B	+3xGBP
											vs.	vs,
											Column A	-3xGBP
											Unpaired t test
											P value	<0,0001
											P value summary	****
											Significantly different (P < 0.05)?	Yes
											One- or two-tailed P value?	Two-tailed
											t, df	t=20,29, df=6
											How big is the difference?
											Mean of column A	1
											Mean of column B	0.6296
											Difference between means (B - A) ± SEM	-0,3704 ± 0,01826
											95% confidence interval	-0,4151 to -0,3257
											R squared (eta squared)	0.9856
											F test to compare variances
											F, DFn, Dfd	Infinity, 3, 3
											P value	<0,0001
											P value summary	****
											Significantly different (P < 0.05)?	Yes
											Data analyzed
											Sample size, column A	4
											Sample size, column B	4
-3xGBP	1	2	3	4	5	-3xGBP	1	2	3	4	5	-3xGBP	1	2	3	4	5	-3xGBP	1	2	3	4	5
1	19	9		3		1						1	11	3				1	6
2	4	2		2		2						2	2	1		1		2	13	1
3	6	2				3	8	5		1		3						3	19
4	18	4		2		4						4	4	1				4	8	3
5	12	3		2		5	3	1				5						5	9	1
6	8	3		1		6	3	3		3		6						6	8	2
7	8	4		2		7	5	2		1		7						7	7	2
8	9	3		2		8	11	8		5		8						8	5	2
9	9					9	5	2		1		9						9	6
10	7	3		3		10	7	2				10	4	1		1		10	6	1
11	13	1				11	3	1				11						11	5	1
12	7	2		1		12						12						12	5	1
13	5	1		1		13						13	3	1				13	5
14	5					14	7	1				14	5	1		1		14	3	1
15	4					15	5	4		3		15						15	3
16	8	2		2		16	5	1		1		16	5	1				16	6	2
17	7	2		1		17						17	3	2		1		17	4
18	14	3		2		18	5	2		1		18						18	6	1
19	11	2		1		19	13	5		4		19						19	6
20	11	5		2		20	7	2		2		20						20	8	1
21	5	3		2		21	4	3		1		21						21	9	4
22	6	2		1		22						22						22	4	1
												Sum	37	11	0	4	0	Sum	151	24	0	0	0
Sum	196	56	0	30	0	Sum	91	42	0	23	0	Corrected		7				Corrected		24
Corrected		26				Corrected		19
%	13.2653					%	20.8791					%	18.9189					%	15.894
+3xGBP	1	2	3	4	5	+3xGBP	1	2	3	4	5	+3xGBP	1	2	3	4	5	+3xGBP	1	2	3	4	5
1	4	1	2	1		1						1						1			3
2	6		1			2						2						2		2	6
3	2	2	1	1		3	2	4	3	2		3	9	1	9			3			2
4	5		3			4	6	2	1		1	4	8	1	8	1		4			2
5	5	2	4	1		5	3	3	2	3	1	5						5		1	10
6	3	2	0			6	5	2	3		2	6						6			8
7	13	4	5	2	1	7		6	6	5		7						7		1	3
8	9	4	4	3	1	8						8						8			8
9	5		1			9	1	1		1		9	2	1	2			9		1	13
10	8	4	4	1	3	10	4	4	4	3		10						10		1	5
11	5	1	4	1		11	2	2	1	1	1	11	3	1	3	1		11		4	9
12	7	3	4	2	1	12						12						12			8
13	6	2	3	1	1	13	4	4	3	3		13	3	1	3	1		13			10
14	10	1	3	1		14		2	2	2		14	5	1	5	1		14			6
15	3	2	1	1	1	15	3	3	1	1	2	15						15		1	11
16	13	4	6	2	2	16	4	4	3	4	1	16						16		1	4
17	7	1	1		1	17	6	2	6	2		17						17		1	7
18	12	2	5	2		18	8	1	8			18	9	1	9			18		1	15
19	3		3			19						19						19			14
20	3	1	2	1	1	20	6	4	5	3		20	10	2	10			20			6
21	8		2			21						21	10	5	10	3		21		1	5
22	4	1	2	1		22						22						22		1	5
23	3	1	2			23						23	5	1	5			23		1	5
24						24						24	5	1	5	1		24			5
25						25						25	6	2	6	2		25		3	6
26						26						26	6	2	6			26			7
																		32
																		33
																		34
																		35
																		36
Sum	144	38	63	21	12	Sum	54	44	48	30	8	Sum	81	20	81	10	0	Sum	0	20	183	0	0
corrected		5				corrected		6				corrected		10				corrected		20
%	7.93651
	END	Atg11 coloc	%			%	12.5					%	12.3457					%	10.929
Normalized to Atg11-END colocalization in FW_Y6898
%	59.8291					%	59.8684					%	65.2557
																		%	68.7614
Legend:
1	END
2	Atg11 cluster
3	solidified
4	missclassified
5	colocalization but not solidified
corrected	missclassified are substracted

## Sheet: Figure 3a
	time point	GFP-Atg11 BFP-Ape1																																								GFP-Ape1
		1	2	3	4	5	6	7	8	9	10	11	12	13	14	15	16	17	18	19	20	21	22	23	24	25	26	27	28	29	30	31	32	33	34	35						1	2	3	4	5	6	7	8
	0	1	1	1	1	1	1	1	1	1	1	1	1	1	1	1	1	1	1	1	1	1	1	1	1	1	1	1	1	1	1	1	1	1	1	1						0.999729	1.00077	1.0031	0.977858	0.999458	0.997933	1.01139	1
	2	0.951322	0.998429	0.978007	0.98946	1.0087	1.01763	0.9511	1.02008	0.853556	1.01703	1.00045	0.965419	0.940956	0.982263	1.07811	0.9493	0.997207	1.01906	0.980118	1.03264	0.919759	0.956859	0.94763	0.986104	1.02039	0.980938	0.947376	0.927298	1.01126	0.953242	0.995062	1.03391	0.970854	0.972437	1.00719						1.00026	0.999231	0.996769	1.02053	1.00055	1.00208	0.988299	0.991378
	4	0.718177	0.539949	0.473454	0.552322	0.394711	0.442619	0.482273	0.536334	0.474179	0.627711	0.496086	0.474275	0.554062	0.536793	0.655119	0.425424	0.452761	0.600807	0.209376	0.360394	0.396738	0.626026	0.489131	0.524545	0.623193	0.628552	0.183168	0.64905	0.539563	0.419393	0.706762	0.417852	0.452515	0.473399	0.577696						0.493612	0.562639	0.460082	0.399506	0.303657	0.394572	0.466676	0.517274
	6	0.782578	0.657368	0.619245	0.647598	0.42452	0.581883	0.59035	0.675087	0.651164	0.692965	0.67683	0.584091	0.711377	0.627717	0.704019	0.508586	0.54413	0.686121	0.204402	0.585225	0.527571	0.669737	0.579888	0.578017	0.685179	0.798046	0.576569	0.74874	0.743689	0.548788	0.795294	0.623186	0.572614	0.527479	0.635175						0.536359	0.596964	0.478647	0.435911	0.367873	0.455641	0.602789	0.577506
	8	0.852152	0.673868	0.674239	0.663863	0.428157	0.557575	0.622527	0.668483	0.623044	0.740389	0.679942	0.648647	0.786754	0.717284	0.772241	0.576526	0.570461	0.715004	0.271997	0.678489	0.654767	0.746613	0.579432	0.624297	0.68203	0.703166	0.666032	0.730264	0.807397	0.666026	0.860733	0.666825	0.570081	0.551803	0.677747						0.522514	0.607025	0.496033	0.390971	0.37262	0.45872	0.609265	0.551707
	10	0.923309	0.785853	0.754524	0.750807	0.464173	0.65653	0.63428	0.779719	0.621628	0.797673	0.70355	0.652856	0.809988	0.684621	0.786895	0.60261	0.554033	0.747909	0.284942	0.644871	0.837642	0.80066	0.579532	0.644927	0.701231	0.681176	0.656411	0.803629	0.884176	0.680274	0.831872	0.745988	0.566662	0.548232	0.694023						0.523643	0.596199	0.495861	0.394375	0.381729	0.475737	0.61552	0.527955
	12	0.840642	0.783643	0.742271	0.759945	0.458099	0.667811	0.665577	0.740292	0.623769	0.75817	0.73224	0.712361	0.750971	0.669032	0.843914	0.533292	0.578691	0.739258	0.325718	0.659314	0.736329	0.705763	0.584718	0.651942	0.761495	0.699829	0.63746	0.837817	0.961749	0.717638	0.864248	0.680543	0.638751	0.544861	0.706661						0.490507	0.55421	0.477955	0.43196	0.377934	0.48608	0.64016	0.581773
	14	0.791183	0.780893	0.741841	0.790722	0.539594	0.664628	0.711014	0.749468	0.665019	0.739766	0.80032	0.775293	0.816815	0.761863	0.922232	0.570371	0.588303	0.759998	0.412525	0.683294	0.761116	0.766392	0.631373	0.73777	0.757488	0.710067	0.632839	0.826799	0.95577	0.755293	0.881378	0.719058	0.708254	0.543972	0.72171						0.537715	0.570653	0.492771	0.445962	0.388107	0.455523	0.606279	0.553539
	16	0.774821	0.721469	0.741906	0.701663	0.525533	0.674964	0.761439	0.761148	0.698427	0.793036	0.809211	0.840192	0.813845	0.76407	0.885306	0.614657	0.577687	0.786764	0.406539	0.786451	0.834057	0.80902	0.648645	0.723257	0.714572	0.666699	0.666128	0.855845	0.952023	0.811402	0.929145	0.749529	0.810763	0.564476	0.797113						0.527097	0.564756	0.487985	0.444138	0.388829	0.47416	0.618457	0.600286
	18	0.776596	0.7475	0.713342	0.815295	0.537565	0.690552	0.73461	0.76446	0.704506	0.784998	0.775911	0.815708	0.814231	0.779801	0.875166	0.576195	0.60728	0.811056	0.475809	0.810143	0.887316	0.871938	0.647751	0.773471	0.725835	0.760445	0.59526	0.854402	0.975057	0.826066	0.930382	0.735187	0.822664	0.621533	0.789357						0.56151	0.564435	0.468817	0.41238	0.383542	0.464693	0.632489	0.602672
	20	0.806285	0.760955	0.709198	0.743459	0.545591	0.713439	0.795254	0.760576	0.811443	0.766064	0.792006	0.882628	0.836987	0.733178	0.853967	0.585321	0.587116	0.823066	0.462176	0.784828	0.92959	0.914621	0.605066	0.770973	0.773507	0.841352	0.640433	0.861066	0.938738	0.859853	0.938274	0.802852	0.778429	0.607363	0.814614						0.548691	0.567273	0.458464	0.435217	0.364547	0.450226	0.652182	0.598387
	22	0.775878	0.731039	0.723105	0.839419	0.583843	0.692363	0.788776	0.801357	0.785346	0.829872	0.764313	0.871576	0.838688	0.778064	0.927831	0.640747	0.645601	0.833059	0.510886	0.841338	0.881172	0.963866	0.64348	0.767737	0.836954	0.815504	0.621425	0.918152	0.950341	0.879187	0.894773	0.772796	0.745581	0.629655	0.842314						0.577803	0.58474	0.47263	0.415873	0.385862	0.458294	0.660819	0.602215
	24	0.823241	0.780366	0.76408	0.833967	0.514735	0.738965	0.855857	0.827937	0.765004	0.762692	0.787634	0.788128	0.854607	0.746247	0.863788	0.621354	0.589009	0.846729	0.497446	0.848775	0.989203	0.94777	0.630304	0.749784	0.812128	0.820573	0.60121	0.876066	0.963021	0.932379	0.929635	0.852199	0.746809	0.551034	0.86679						0.593417	0.583199	0.449974	0.382366	0.408545	0.449528	0.683523	0.604337
	26			0.707213		0.533846	0.746192	0.861208	0.847327			0.744251				0.869919	0.660887	0.665819				0.879343		0.60712		0.976049	0.884555			0.966798			0.80134	0.759543		0.860339						0.606213	0.628608	0.475197	0.444791	0.406862	0.465901	0.675881	0.587287
	28			0.722351		0.578902	0.812363	0.837528	0.864773			0.815388				0.913825	0.715189	0.669992				0.868005		0.617165		1.00643	0.901883			1.00068			0.830481	0.788082		0.825323						0.594236	0.626734	0.483582	0.460615	0.415136	0.467662	0.687806	0.585789
	30			0.75424		0.574389	0.847421	0.842508	0.876363			0.723308				0.892991	0.706681	0.643156				0.886665		0.621706		1.03269	0.896533			1.00123			0.877541	0.73898		0.807408						0.59974	0.602396	0.467182	0.388453	0.417426	0.449932	0.682232	0.60104
	32			0.762396		0.592818	0.834101	0.827821	0.857901			0.717544				0.828402	0.698782	0.63472				0.921477		0.622584		1.02284	1.01436			0.940919			0.976878	0.772703		0.847464						0.598514	0.580795	0.450817	0.426839	0.429627	0.444859	0.668122	0.609613
	34			0.822856		0.620795	0.894565	0.771922	0.880155			0.690802				0.894508	0.649014	0.655637				0.921273		0.624767		0.943878	0.95583			0.991803			0.892461	0.818175		0.845881						0.607401	0.585962	0.444359	0.393712	0.435584	0.437568	0.660751	0.623619
	36			0.820157		0.620227	0.933283	0.774617	0.873546			0.757927				0.834824	0.706084	0.640601				0.907395		0.607138		0.887927	0.874709			0.96053			0.860121	0.852673		0.862195						0.622565	0.565766	0.503857	0.497323	0.414185	0.462832	0.658391	0.593572
	38											0.789721					0.68669	0.632621									0.96513						0.849396	0.832274								0.632063	0.549338	0.539768	0.553675	0.429091	0.465248	0.672874	0.596313
	40											0.771253					0.712324	0.621304									0.969926						0.857595	0.824237								0.605396	0.572631	0.525943	0.535007	0.434365	0.450513	0.670932	0.620988
	42											0.797649					0.736722	0.677033									0.947553						0.885946	0.764889								0.605974	0.543639	0.509852	0.511725	0.415331	0.46814	0.670542	0.572578
	44											0.826128					0.734866	0.707771									0.838146						0.863825	0.786086								0.608651	0.553867	0.49054	0.419022	0.408149	0.456659	0.653507	0.587953
	46											0.854829					0.781738	0.740503									0.832423						0.876486	0.746371								0.623176	0.574119	0.519639	0.432916	0.405112	0.443236	0.672702	0.563204
	48											0.865549					0.832458	0.717334									0.819597						0.871036	0.759375								0.643294	0.547184	0.510381	0.467488	0.407886	0.462461	0.676229	0.613358
[truncated: 25 more columns]

## Sheet: Figure 3d
	Normalized GFP intensity (a.u)
time (sec)	Particle1	Particle2	Particle3	Particle4	Particle5	Particle6	Particle7	Particle8	Particle9	Particle10	Particle11	Particle12	Particle13	Particle14	Particle15	Particle16	Particle17	Particle18	Particle19	Particle20	Particle21	Particle22	Particle23	Particle24	Particle25	Particle26	Particle27	Particle28	Particle29	Particle30
0	1	1	1	1	1	1	1	1	1	1	1	1	1	1	1	1	1	1	1	1	1	1	1	1	1	1	1	1	1	1
5	1.05899	1.00668	1.05802	0.984646	1.0455	0.984101	0.979585	1.03279	0.992584	1.05674	0.961221	0.971597	1.01383	1.0571	1.04035	0.967638	0.962548	0.884945	1.00443	0.988417	0.976626	0.977401	1.04791	1.00707	0.988914	1.023	1.02354	1.02063	0.990813	0.992826
10	0	0	0	0	0	0	0	0	0	0	0	0	0	0	0	0	0	0	0	0	0	0	0	0	0	0	0	0	0	0
15	0.120647	0.0660939	0.079484	0.08145	0.127324	0.067017	0.119257	0.161547	0.105176	0.149213	0.075788	0.133936	0.097441	0.175491	0.122278	0.172085	0.06765	0.16843	0.0770299	0.0858027	0.0923336	0.132123	0.140955	0.129928	0.0614282	0.0814771	0.107831	0.105418	0.0972561	0.15757
20	0.152786	0.0845644	0.103356	0.108393	0.147388	0.06044	0.152614	0.188271	0.10329	0.172689	0.096898	0.101881	0.109688	0.201499	0.120893	0.220529	0.084279	0.123242	0.0854206	0.0836121	0.102128	0.150499	0.148363	0.122322	0.0787593	0.0900381	0.137947	0.124521	0.106482	0.166146
25	0.14552	0.102922	0.122642	0.117535	0.202329	0.098053	0.203686	0.20621	0.12153	0.207271	0.131303	0.145173	0.144164	0.160078	0.116814	0.23584	0.12203	0.121597	0.102498	0.192167	0.126379	0.198756	0.1704	0.140689	0.082	0.108288	0.165118	0.151507	0.144085	0.215903
30	0.175526	0.0979365	0.162055	0.131984	0.222123	0.108069	0.220498	0.25085	0.146647	0.213401	0.10804	0.147758	0.134449	0.22956	0.152473	0.223739	0.11578	0.195727	0.131008	0.199165	0.135299	0.215933	0.216187	0.155372	0.102357	0.114677	0.172869	0.16573	0.158143	0.213465
35	0.203707	0.122532	0.148652	0.154201	0.235409	0.106618	0.236975	0.271752	0.14199	0.253096	0.125457	0.191183	0.149353	0.221425	0.179593	0.223155	0.176374	0.149595	0.154293	0.192729	0.160663	0.256518	0.211403	0.155752	0.111559	0.133373	0.194018	0.18415	0.169909	0.220607
40	0.224869	0.137639	0.19523	0.175797	0.21802	0.118818	0.261021	0.294879	0.169075	0.290519	0.18283	0.132757	0.160936	0.23821	0.214589	0.267714	0.181651	0.181455	0.160291	0.197269	0.188135	0.268634	0.236688	0.17522	0.133006	0.132643	0.202754	0.193965	0.19581	0.250748
45	0.245406	0.160551	0.209001	0.186008	0.275194	0.130812	0.288017	0.323345	0.174186	0.291345	0.153602	0.14443	0.182421	0.262819	0.226764	0.248125	0.212383	0.170446	0.142785	0.230795	0.204278	0.289853	0.24319	0.216201	0.132126	0.143774	0.213577	0.207537	0.206155	0.261222
50	0.223379	0.152178	0.211597	0.189407	0.303992	0.112272	0.281402	0.354867	0.173982	0.295224	0.133177	0.204613	0.172023	0.264433	0.297386	0.333372	0.222569	0.252909	0.190825	0.253424	0.224285	0.326588	0.263267	0.208589	0.158618	0.14991	0.232709	0.217198	0.225623	0.288683
55	0.227189	0.167848	0.234726	0.210552	0.303592	0.130016	0.331181	0.342913	0.206066	0.287075	0.151971	0.218573	0.20059	0.339667	0.360518	0.375423	0.222461	0.263321	0.19614	0.254798	0.233757	0.313866	0.266342	0.20704	0.175981	0.166347	0.236114	0.244392	0.230016	0.294194
60	0.229223	0.169933	0.223349	0.217772	0.310434	0.142589	0.341205	0.345784	0.217807	0.303432	0.172579	0.194769	0.187764	0.292325	0.357333	0.364348	0.240921	0.234378	0.158636	0.273799	0.237182	0.348522	0.301259	0.234377	0.180506	0.175642	0.272642	0.227354	0.241288	0.287753
65	0.248471	0.18965	0.235182	0.225222	0.339614	0.139343	0.351814	0.36372	0.21697	0.321409	0.227294	0.162784	0.192186	0.343511	0.394929	0.417862	0.208996	0.242082	0.210063	0.297154	0.241941	0.34824	0.293512	0.240002	0.188011	0.173016	0.28451	0.244381	0.262733	0.296806
70	0.260215	0.193679	0.243537	0.246543	0.351421	0.13149	0.363651	0.398892	0.229413	0.360469	0.250264	0.213461	0.197416	0.35288	0.370065	0.394002	0.26701	0.323043	0.192681	0.298173	0.263083	0.371153	0.305902	0.256166	0.174582	0.189772	0.292459	0.262005	0.272812	0.295027
75	0.262012	0.195707	0.249307	0.241832	0.366972	0.157414	0.39182	0.417458	0.227943	0.35621	0.1952	0.233594	0.19616	0.34481	0.449001	0.428902	0.259724	0.304136	0.25169	0.308593	0.28059	0.370111	0.310819	0.272901	0.179862	0.197213	0.301744	0.27349	0.295974	0.32615
80	0.261836	0.20779	0.27141	0.267228	0.394764	0.18637	0.396142	0.418722	0.264421	0.367199	0.235781	0.213933	0.242003	0.380604	0.412007	0.462733	0.245231	0.247964	0.214073	0.287116	0.290552	0.35118	0.328692	0.28007	0.185863	0.202018	0.326623	0.284496	0.303683	0.307885
85	0.299134	0.244527	0.294216	0.255638	0.415598	0.179712	0.423136	0.412328	0.261895	0.349419	0.209121	0.300452	0.237879	0.334134	0.371713	0.412578	0.226693	0.271434	0.241309	0.289079	0.289612	0.340628	0.329378	0.290792	0.18893	0.194597	0.334767	0.30434	0.317851	0.330152
90	0.292494	0.250634	0.276822	0.269628	0.378916	0.156107	0.435913	0.406447	0.295874	0.371268	0.271337	0.218097	0.224378	0.374461	0.389909	0.460817	0.235484	0.259882	0.244006	0.275567	0.285967	0.372156	0.34645	0.31853	0.210989	0.209154	0.345766	0.299563	0.3216	0.34821
95	0.325276	0.273274	0.306189	0.277235	0.400089	0.161137	0.4563	0.408669	0.276453	0.364488	0.229207	0.277316	0.254056	0.371866	0.416889	0.462381	0.209978	0.302898	0.213244	0.313939	0.288699	0.394357	0.350907	0.329301	0.222202	0.212469	0.35609	0.310297	0.32692	0.356942
100	0.300601	0.24491	0.327357	0.271584	0.414922	0.170302	0.453752	0.424903	0.284329	0.371811	0.258845	0.305238	0.245351	0.374522	0.426649	0.492587	0.222307	0.285597	0.299422	0.32573	0.291835	0.382435	0.349762	0.335081	0.252703	0.233765	0.35471	0.3151	0.323818	0.355047
105	0.325188	0.248246	0.305971	0.294303	0.437248	0.187616	0.46266	0.455135	0.312843	0.418995	0.248561	0.276859	0.21599	0.401725	0.426829	0.431954	0.226843	0.270711	0.311906	0.360394	0.302121	0.403097	0.382492	0.351111	0.250614	0.23081	0.355313	0.309408	0.343736	0.359778
110	0.278276	0.276689	0.344331	0.301516	0.471622	0.178555	0.471144	0.451032	0.30778	0.420873	0.240409	0.273904	0.222385	0.416754	0.452963	0.483963	0.231928	0.37946	0.315935	0.376063	0.297124	0.383085	0.376127	0.362179	0.253344	0.228732	0.360033	0.351609	0.342724	0.372776
115	0.406083	0.258714	0.348697	0.308784	0.439858	0.189777	0.48732	0.471972	0.320624	0.420752	0.276859	0.283565	0.271281	0.423748	0.462749	0.534108	0.260011	0.338829	0.277958	0.463846	0.310111	0.39048	0.397542	0.34675	0.243381	0.235402	0.366616	0.348137	0.355728	0.408652
120	0.406795	0.276041	0.340648	0.286526	0.459749	0.165438	0.48618	0.475362	0.341928	0.401698	0.259849	0.269717	0.279293	0.446951	0.413947	0.480752	0.258748	0.314422	0.260513	0.39365	0.302616	0.38767	0.414044	0.360134	0.251	0.22992	0.376157	0.342872	0.379651	0.411166
125	0.443448	0.266184	0.356739	0.308279	0.486309	0.175821	0.483983	0.462172	0.350159	0.391514	0.272533	0.278876	0.271803	0.503103	0.380945	0.515945	0.287484	0.324551	0.281825	0.397265	0.301877	0.405203	0.425145	0.365128	0.255502	0.243368	0.384961	0.336315	0.376719	0.417928
130	0.43275	0.319199	0.369776	0.315101	0.488723	0.213514	0.532863	0.449696	0.334203	0.418555	0.288974	0.275811	0.263694	0.444601	0.462055	0.561845	0.278068	0.348939	0.331225	0.411776	0.306825	0.413151	0.433519	0.358494	0.256427	0.255834	0.396079	0.352798	0.386107	0.436928
135	0.436411	0.322744	0.352784	0.315043	0.502661	0.221081	0.527481	0.47629	0.337899	0.434014	0.289172	0.265996	0.250458	0.423167	0.402916	0.588805	0.345234	0.362758	0.33725	0.487714	0.295063	0.414246	0.442971	0.350877	0.246776	0.264336	0.397862	0.358993	0.388621	0.425991
140	0.427955	0.318702	0.327285	0.320543	0.519118	0.204369	0.555138	0.4864	0.366973	0.42552	0.293059	0.266868	0.299875	0.41878	0.446494	0.606658	0.360314	0.385296	0.288602	0.518478	0.30334	0.395204	0.440074	0.372818	0.276337	0.258365	0.41048	0.362953	0.382649	0.445092
145	0.410407	0.330828	0.361318	0.336873	0.508984	0.499847	0.547906	0.505913	0.369138	0.449343	0.285941	0.266911	0.292884	0.463099	0.471472	0.54638	0.366925	0.325629	0.299075	0.56261	0.305034	0.418601	0.448539	0.381043	0.273356	0.272146	0.423353	0.352058	0.406711	0.458052
150	0.464751	0.343373	0.319986	0.354501	0.495422	0.459938	0.586648	0.52089	0.366718	0.427108	0.278914	0.281071	0.299415	0.472008	0.468883	0.6271	0.363215	0.360083	0.319342	0.500182	0.318277	0.412039	0.459545	0.367529	0.283609	0.279526	0.442724	0.367249	0.403917	0.453794
155	0.479459	0.336878	0.315494	0.325562	0.49858	0.450289	0.588539	0.496449	0.360866	0.451536	0.292403	0.284194	0.321523	0.484552	0.502982	0.609858	0.353966	0.410813	0.301764	0.408102	0.324701	0.420644	0.437289	0.376283	0.28372	0.291706	0.440521	0.3951	0.395696	0.467892
160	0.539555	0.334832	0.356735	0.337702	0.495667	0.467967	0.569744	0.53246	0.393112	0.459252	0.283944	0.286606	0.295467	0.454414	0.524831	0.616873	0.337951	0.359196	0.356578	0.410811	0.315825	0.408862	0.476875	0.378388	0.304475	0.286413	0.439571	0.389191	0.402781	0.484795
165	0.492367	0.378096	0.370797	0.343951	0.524337	0.477918	0.574204	0.506131	0.411738	0.44311	0.30949	0.303983	0.319631	0.435439	0.431193	0.694846	0.336541	0.395098	0.420839	0.441424	0.348351	0.448058	0.453141	0.358779	0.307259	0.290336	0.457805	0.390493	0.399092	0.474344
170	0.512485	0.379982	0.378074	0.352732	0.556129	0.500243	0.584271	0.512772	0.386784	0.449328	0.313165	0.296882	0.314582	0.425703	0.523471	0.685282	0.317667	0.416842	0.378778	0.552105	0.36175	0.476225	0.471292	0.385564	0.320977	0.294227	0.465866	0.40658	0.406924	0.49921
175	0.466732	0.378389	0.334725	0.376643	0.566452	0.497348	0.572112	0.524869	0.384578	0.443004	0.31275	0.295434	0.330629	0.484365	0.497374	0.707023	0.340258	0.437563	0.350449	0.545203	0.342144	0.487194	0.496523	0.39	0.329853	0.293679	0.463683	0.421093	0.397209	0.512792
180	0.462308	0.374078	0.352761	0.380659	0.570499	0.450707	0.584899	0.542057	0.380844	0.446427	0.338508	0.315644	0.313018	0.487455	0.497762	0.666498	0.379171	0.386223	0.330865	0.533601	0.344768	0.467122	0.506451	0.404868	0.325472	0.308127	0.476365	0.435416	0.409372	0.497266
185	0.469429	0.386217	0.362238	0.360566	0.534373	0.45588	0.594335	0.547979	0.402356	0.441064	0.3234	0.289288	0.316536	0.490381	0.449993	0.679785	0.396361	0.387576	0.364774	0.503939	0.356298	0.422297	0.45686	0.405517	0.328075	0.309826	0.476614	0.431169	0.404153	0.533022
190	0.402524	0.378822	0.353024	0.372086	0.544773	0.465902	0.60341	0.530165	0.405676	0.440091	0.330002	0.282737	0.328109	0.512244	0.475946	0.694964	0.425899	0.436947	0.349626	0.573138	0.356938	0.423424	0.461426	0.393047	0.370494	0.303884	0.484027	0.430159	0.409675	0.531044
195	0.414689	0.388575	0.373796	0.379815	0.56354	0.491122	0.623182	0.55171	0.43476	0.470598	0.360555	0.303552	0.317823	0.494723	0.508888	0.666084	0.426219	0.506194	0.37412	0.509995	0.369432	0.415182	0.503995	0.397083	0.375544	0.3077	0.486422	0.427831	0.42682	0.543533
200	0.47204	0.437779	0.379188	0.378234	0.540376	0.457766	0.627857	0.56715	0.453753	0.456096	0.322614	0.285869	0.323078	0.511168	0.514046	0.664684	0.420793	0.47076	0.362062	0.454997	0.383794	0.424731	0.501578	0.400978	0.370495	0.314619	0.49115	0.457203	0.426645	0.550979
205	0.403378	0.440981	0.382076	0.37772	0.58494	0.464594	0.646508	0.540064	0.44524	0.450133	0.361024	0.291997	0.310567	0.49207	0.477496	0.679202	0.424682	0.47588	0.385461	0.400952	0.399844	0.433911	0.493897	0.425119	0.375942	0.322777	0.470391	0.473242	0.430581	0.54331
210	0.409093	0.419417	0.384516	0.4007	0.56243	0.469595	0.645376	0.545263	0.430133	0.460702	0.380788	0.328782	0.323265	0.524668	0.542937	0.711186	0.3958	0.522835	0.397281	0.501858	0.398254	0.447873	0.476648	0.407522	0.406705	0.317502	0.490079	0.448167	0.439053	0.559577
215	0.361882	0.43562	0.395328	0.381212	0.58012	0.465495	0.659171	0.560532	0.425925	0.442187	0.362963	0.285466	0.356638	0.506435	0.406947	0.70616	0.392771	0.499204	0.37243	0.600261	0.390743	0.43718	0.500173	0.420246	0.411197	0.326513	0.505617	0.477795	0.431834	0.546588
220	0.398187	0.463455	0.399604	0.370282	0.563556	0.475116	0.661421	0.541671	0.458456	0.472724	0.349036	0.302516	0.357487	0.510917	0.489899	0.690633	0.357357	0.502741	0.342942	0.541865	0.411599	0.465397	0.50207	0.444627	0.4013	0.334284	0.49956	0.464063	0.43253	0.555024
225	0.414007	0.458683	0.413055	0.38241	0.607622	0.445436	0.661874	0.562091	0.48132	0.448998	0.360317	0.301624	0.382085	0.59071	0.506759	0.743623	0.342809	0.485176	0.373429	0.451429	0.412369	0.452303	0.513077	0.446298	0.436459	0.344403	0.528658	0.442116	0.4509	0.529059
230	0.442839	0.424703	0.377429	0.386383	0.628909	0.45446	0.679325	0.566726	0.482794	0.472598	0.388435	0.283837	0.313904	0.567755	0.456824	0.744077	0.380294	0.481061	0.370934	0.46663	0.429386	0.433051	0.499358	0.471203	0.420298	0.337479	0.525329	0.462312	0.456167	0.531927
235	0.397036	0.445878	0.389148	0.392835	0.659534	0.416236	0.695165	0.567407	0.492127	0.460026	0.381917	0.305486	0.375672	0.488963	0.482143	0.724975	0.320718	0.508942	0.336637	0.499743	0.433793	0.41505	0.514596	0.474218	0.417545	0.345214	0.531621	0.443707	0.447602	0.551502
240	0.413815	0.445861	0.399029	0.388229	0.615976	0.421446	0.695042	0.584344	0.44652	0.47346	0.368215	0.311821	0.321516	0.507013	0.554763	0.72118	0.303522	0.448	0.34908	0.497599	0.408702	0.406867	0.517891	0.457563	0.432272	0.347563	0.519772	0.478436	0.44852	0.545954
245	0.441438	0.437806	0.408175	0.395534	0.694272	0.417708	0.721754	0.595616	0.466017	0.447402	0.353288	0.305565	0.386785	0.506056	0.49484	0.781302	0.33335	0.459737	0.376761	0.602229	0.401744	0.438104	0.51678	0.46931	0.452187	0.341935	0.526968	0.459349	0.449246	0.54222
250	0.426717	0.465426	0.409397	0.387419	0.626482	0.411953	0.735367	0.599573	0.483625	0.461456	0.347296	0.337491	0.323264	0.587219	0.547453	0.713234	0.317418	0.450776	0.368731	0.580856	0.393015	0.430259	0.52438	0.452994	0.434412	0.346258	0.544823	0.470415	0.45511	0.554451
255	0.416915	0.447356	0.415155	0.40639	0.643785	0.423304	0.737952	0.583299	0.477237	0.473493	0.34234	0.317933	0.36379	0.521539	0.50628	0.742372	0.304241	0.492501	0.339374	0.663907	0.393102	0.418919	0.512236	0.480184	0.452478	0.355773	0.547872	0.465385	0.462679	0.568653
260	0.460302	0.476232	0.411889	0.402215	0.654359	0.429576	0.718664	0.556783	0.483073	0.446961	0.350063	0.347196	0.415966	0.589362	0.47764	0.758426	0.308129	0.489383	0.334977	0.568763	0.365778	0.405314	0.514481	0.484023	0.450005	0.357538	0.551293	0.465835	0.457592	0.54606
265	0.478775	0.44787	0.454953	0.413511	0.672933	0.450849	0.715916	0.595088	0.511716	0.4831	0.362543	0.305687	0.377603	0.634258	0.494926	0.741984	0.300951	0.500493	0.38286	0.613057	0.371387	0.380223	0.522174	0.473697	0.442283	0.364018	0.533389	0.464871	0.446659	0.5638
270	0.488584	0.458629	0.463431	0.412734	0.709515	0.414805	0.71007	0.607008	0.515035	0.478731	0.376509	0.318979	0.365687	0.634972	0.521265	0.813831	0.361959	0.526652	0.448312	0.634826	0.387482	0.39169	0.514669	0.482565	0.413008	0.359272	0.543147	0.461889	0.448078	0.564526
275	0.406168	0.498248	0.392595	0.418134	0.70069	0.457896	0.701789	0.596032	0.548002	0.464492	0.388212	0.312156	0.348956	0.639625	0.458206	0.770765	0.353602	0.550531	0.384428	0.526446	0.40064	0.407362	0.507562	0.478094	0.441804	0.367572	0.547509	0.489369	0.442696	0.567704
280	0.414926	0.471955	0.412517	0.405271	0.702593	0.460691	0.731839	0.583336	0.537014	0.465031	0.376258	0.305233	0.339963	0.593052	0.501723	0.760719	0.36107	0.552092	0.39913	0.484913	0.383817	0.421946	0.500626	0.479774	0.47517	0.364615	0.542824	0.474854	0.439991	0.589498
285	0.463097	0.49885	0.520303	0.415853	0.715158	0.471816	0.770717	0.592718	0.48599	0.479371	0.354844	0.312031	0.340551	0.557829	0.460633	0.770191	0.372226	0.508374	0.34932	0.518228	0.37339	0.410232	0.491074	0.501708	0.474826	0.370957	0.562371	0.5044	0.460248	0.578536
290	0.502521	0.450231	0.44856	0.430297	0.680485	0.428462	0.743584	0.594686	0.503622	0.479288	0.411525	0.299266	0.373045	0.590083	0.585311	0.748823	0.334341	0.538172	0.446237	0.505319	0.360713	0.409119	0.507432	0.493422	0.472743	0.375135	0.564548	0.492428	0.457595	0.581865
295	0.409121	0.519002	0.420212	0.420333	0.705261	0.428177	0.743236	0.624778	0.526922	0.47467	0.393218	0.320504	0.411908	0.621959	0.546877	0.80491	0.337269	0.500072	0.379073	0.615563	0.395224	0.411694	0.530272	0.490021	0.486939	0.379355	0.568072	0.503122	0.458913	0.582371
300	0.434494	0.542098	0.575459	0.409464	0.676855	0.477523	0.747179	0.618435	0.557972	0.477798	0.411186	0.296395	0.424472	0.577839	0.48801	0.768947	0.329555	0.465817	0.33376	0.636541	0.414544	0.427239	0.523937	0.493948	0.471259	0.371892	0.57365	0.517908	0.462691	0.599414

## Sheet: Figure 3e
GFP-Atg11 condensate area (µm2)
Before coalescence	After coalescence			µm2 statistical
4.673	10.427			Table Analyzed	Coalescence(n=6)
2.81	5.547
5.845	9.151			Column B	After
4.436	6.152			vs.	vs.
3.025	4.563			Column A	Before
4.909	12.979
				Mann Whitney test
				P value	0.026
				Exact or approximate P value?	Exact
				P value summary	*
				Significantly different (P < 0.05)?	Yes
				One- or two-tailed P value?	Two-tailed
				Sum of ranks in column A,B	25 , 53
				Mann-Whitney U	4
				Difference between medians
				Median of column A	4.55, n=6
				Median of column B	7.65, n=6
				Difference: Actual	3.1
				Difference: Hodges-Lehmann	3.32

[truncated: 44 more sheets: Figure 3f, Figure 3g, Figure 4c, Figure 4d, Figure 4g, Figure 5a, Figure 5b, Figure 5c, Figure 6b, Figure 6c, Figure 6d, Figure 6e, Figure 7b,c Info, Figure 7b,c data, Figure 7d,e Info, Figure 7d,e data, Figure 7f and Extended Fig. 7c, Figure 8b and Extended Fig. 7e, Figure 8c, Figure 8d …]
